# Supplementary material for: The CINSARC signature as a prognostic marker for clinical outcome in multiple neoplasms
Source: Sci Rep. 2017 Jul 14;7:5480. doi: 10.1038/s41598-017-05726-x (PMC5511191; doi:10.1038/s41598-017-05726-x)
Supplement: Supplementary file 2 — Supplementary table 1 [file 41598_2017_5726_MOESM2_ESM.xls]

## Sheet: 1_All_cancers
	Nominal P	False discovery rate Q	Family wise-error P	Gene rank at NES	Signature size	NES value	Tag value	List value	Signal value	NES rank	Tag rank	List rank	Signal rank	Mean ranks	Mean ranks order
SARCOMA_CHIBON10_67GENES_GENOMECOMPLEXITYPREDICTOR	0	0	0	499	61	3.1748247	97	2	99	9	4	5	11	7.25	1
GNF2_CCNA2	0	0	0	547	68	3.1538975	96	2	98	13	8	6	14	10.25	2
BREAST_REYAL08_72GENES	0	0	0	666	63	3.1035848	97	3	99	19	5	26	12	15.5	3
SARCOMA_CHIBON10_67GENES_GENOMECOMPLEXITYPREDICTOR_CURATED	0	0	0	666	66	3.1077566	95	3	98	17	11	25	15	17	4
GNF2_HMMR	0	0	0	503	47	2.98118	98	2	100	53	3	7	7	17.5	5
GNF2_CCNB2	0	0	0	784	57	3.0260506	96	3	100	37	9	29	6	20.25	6
GNF2_CDC20	0	0	0	697	56	2.9956057	95	3	97	47	12	32	19	27.5	7
GNF2_CDC2	0	0	0	784	62	3.016103	92	3	95	40	20	30	27	29.25	8
GNF2_CENPF	0	0	0	784	62	3.0141332	92	3	95	41	21	31	28	30.25	9
GNF2_RRM2	0	0	0	503	40	2.8824415	95	2	97	83	13	8	20	31	10
GNF2_MCM4	0	0	0	696	53	2.9678435	92	3	95	58	22	33	30	35.75	11
GNF2_PCNA	0	0	0	697	68	3.055169	88	3	91	27	36	27	54	36	12
GNF2_ESPL1	0	0	0	436	35	2.7898602	100	2	102	138	1	12	3	38.5	13
ROSTY_CERVICAL_CANCER_PROLIFERATION_CLUSTER	0	0	0	998	139	3.307246	88	4	91	1	35	66	53	38.75	14
GNF2_TTK	0	0	0	762	39	2.8407245	97	3	101	108	6	39	4	39.25	15
BREAST_CARTER06_70GENES	0	0	0	740	56	2.967088	91	3	94	59	26	34	40	39.75	16
GNF2_BUB1B	0	0	0	553	49	2.8746376	92	2	94	89	25	9	41	41	17
GNF2_CKS2	0	0	0	784	50	2.8805947	92	3	95	85	24	37	32	44.5	18
GNF2_CENPE	0	0	0	697	41	2.869567	93	3	95	94	16	38	34	45.5	19
KANG_DOXORUBICIN_RESISTANCE_UP	0	0	0	697	54	2.8842418	91	3	93	82	27	36	43	47	20
GNF2_RFC4	0	0	0	832	60	2.9428315	92	4	95	66	23	69	31	47.25	21
SOTIRIOU_BREAST_CANCER_GRADE_1_VS_3_UP	0	0	0	1710	147	3.283672	93	7	99	4	15	161	10	47.5	22
STEMCELL_SHATS10_100GENES_CONSENSUS STEMNESS RANKING	0	0	0	1111	89	3.026562	85	5	89	36	46	94	68	61	23
GNF2_MKI67	0	0	0	503	28	2.7259004	93	2	95	178	18	14	36	61.5	24
GNF2_SMC2L1	0	0	0	547	33	2.711988	94	2	96	192	14	15	25	61.5	25
GNF2_RRM1	0	0	0	1736	88	3.0054111	90	7	97	43	28	166	18	63.75	26
CROONQUIST_IL6_DEPRIVATION_DN	0	0	0	1052	97	3.024518	84	5	87	38	50	95	82	66.25	27
BREAST_CHEN09_30GENES	0	0	0	514	30	2.706286	93	2	95	200	19	16	37	68	28
BREAST_SOTIRIOU06_128GENES	0	0	0	781	104	3.0341861	79	3	81	34	68	28	147	69.25	29
CROONQUIST_NRAS_SIGNALING_DN	0	0	0	1579	72	2.9713976	89	7	95	56	32	167	29	71	30
RHODES_UNDIFFERENTIATED_CANCER	0	0	0	1168	68	2.9313636	84	5	88	70	51	97	72	72.5	31
ZHAN_MULTIPLE_MYELOMA_PR_UP	0	0	0	669	45	2.8126166	84	3	87	120	52	40	83	73.75	32
BREAST_CHEN09_37GENES	0	0	0	784	30	2.6631367	97	3	100	244	7	45	8	76	33
GNF2_FEN1	0	0	0	1432	56	2.8446486	88	6	93	106	38	124	44	78	34
GNF2_RFC3	0	0	0	1353	41	2.73959	93	6	98	173	17	128	16	83.5	35
ISHIDA_E2F_TARGETS	0	0	0	547	53	2.8062255	79	2	81	126	71	11	148	89	36
ESOPHAGUS_BARRETT03_104GENES	0	0	0	972	95	3.0019915	77	4	80	44	90	68	163	91.25	37
GNF2_BUB1	0	0	0	832	26	2.6096523	100	4	104	287	2	77	2	92	38
BREAST_LIU08_26GENES	0	0	0	696	26	2.586832	96	3	99	303	10	50	13	94	39
GNF2_CKS1B	0	0	0	927	37	2.6742609	89	4	93	232	33	75	45	96.25	40
WHITEFORD_PEDIATRIC_CANCER_MARKERS	0	0	0	784	116	3.1272492	74	3	76	14	125	24	234	99.25	41
COLON_ANCONA06_45GENES	0	0	0	1236	42	2.709968	86	5	90	195	43	100	60	99.5	42
BREAST_THORNER09_217GENES	0	0	0	1469	167	3.1689262	75	6	80	10	109	118	162	99.75	43
GNF2_SMC4L1	0	0	0	2053	84	2.9590585	88	9	96	61	37	279	23	100	44
BREAST_DEEB07_61GENESHUMANGENELISTHUMANGENELIST	0	0	0	889	60	2.7609499	80	4	83	156	61	71	121	102.25	45
GNF2_H2AFX	0	0	0	697	31	2.6080542	90	3	93	288	29	48	47	103	46
ZHOU_CELL_CYCLE_GENES_IN_IR_RESPONSE_6HR	0	0	0	1679	83	2.933369	78	7	84	68	78	168	112	106.5	47
LUNG_KOBAYASHI06_42GENES	0	0	0	677	29	2.5829504	90	3	92	306	30	52	50	109.5	48
AMUNDSON_GAMMA_RADIATION_RESPONSE	0	0	0	706	40	2.7076302	80	3	82	199	63	42	136	110	49
YU_MYC_TARGETS_UP	0	0	0	818	42	2.729386	79	4	81	174	73	72	151	117.5	50
KONG_E2F3_TARGETS	0	0	0	1321	97	3.0410647	74	6	78	33	126	120	192	117.75	51
BREAST_MA02_29GENES_IDCVDCIS_UP	0	0	0	455	27	2.5525625	85	2	87	334	48	17	84	120.75	52
BURTON_ADIPOGENESIS_3	0	0	0	2053	101	2.907186	80	9	88	73	60	281	73	121.75	53
BREAST_DAI05_50GENES	0	0	0	1469	45	2.6645455	84	6	90	243	54	131	61	122.25	54
MODULE_54	0	0	0	1766	259	3.2979794	75	8	80	2	108	220	161	122.75	55
WHITFIELD_CELL_CYCLE_LITERATURE	0	0	0	666	44	2.6596203	80	3	82	246	64	46	138	123.5	56
KOBAYASHI_EGFR_SIGNALING_24HR_DN	0	0	0	2053	247	3.2749882	76	9	83	5	103	269	120	124.25	57
CHANG_CYCLING_GENES	0	0	0	1826	145	3.103305	75	8	81	20	110	222	146	124.5	58
MORI_IMMATURE_B_LYMPHOCYTE_DN	0	0	0	1805	89	2.8302822	79	8	85	111	70	226	97	126	59
SONG_TARGETS_OF_IE86_CMV_PROTEIN	0	0	0	1681	60	2.716067	80	7	86	188	62	175	89	128.5	60
LUNG_KOBAYASHI06_320GENES	0	0	0	2053	245	3.2277956	76	9	82	7	104	270	134	128.75	61
GRAHAM_NORMAL_QUIESCENT_VS_NORMAL_DIVIDING_DN	0	0	0	696	87	2.9579017	72	3	74	62	146	35	272	128.75	62
BREAST_WIRAPATI08_355GENES_AURKA_MODULE	0	0	0	1474	344	3.1821096	72	6	75	8	144	117	248	129.25	63
ZHOU_CELL_CYCLE_GENES_IN_IR_RESPONSE_24HR	0	0	0	1663	124	3.012586	73	7	79	42	134	165	182	130.75	64
GNF2_RAN	0	0	0	2326	84	2.884877	87	10	96	81	39	380	24	131	65
ZHANG_TLX_TARGETS_DN	0	0	0	2066	89	2.888796	78	9	85	76	79	283	96	133.5	66
MODULE_158	0	0	0	748	43	2.6867664	77	3	79	217	93	43	183	134	67
FARMER_BREAST_CANCER_CLUSTER_2	0	0	0	1157	33	2.5714982	85	5	89	314	47	107	71	134.75	68
GNF2_PA2G4	0	0	0	2326	79	2.874259	86	10	95	90	42	381	33	136.5	69
WU_APOPTOSIS_BY_CDKN1A_VIA_TP53	0	0	0	503	54	2.808067	72	2	74	125	147	10	275	139.25	70
REN_BOUND_BY_E2F	0	0	0	1374	61	2.7686949	75	6	80	151	116	126	165	139.5	71
BENPORATH_PROLIFERATION	0	0	0	2064	141	2.9909954	75	9	82	49	112	275	135	142.75	72
KAMMINGA_EZH2_TARGETS	0	0	0	1307	41	2.6666644	78	6	83	240	81	130	123	143.5	73
REACTOME_DNA_STRAND_ELONGATION	0	0	0	1374	30	2.5268881	87	6	92	362	41	132	51	146.5	74
WINNEPENNINCKX_MELANOMA_METASTASIS_UP	0	0	0	1541	155	3.0650203	71	7	75	26	159	164	249	149.5	75
BREAST_MILLER07_56GENES	0	0	0	503	53	2.780098	72	2	73	146	148	13	300	151.75	76
STEMCELL_WEST07_56GENES_ADULTTUMORVSNORMAL	0	0	0	1907	37	2.5959685	86	8	94	296	45	237	42	155	77
BREAST_CRAWFORD08_187GENES	0	0	0	1122	141	2.9709857	70	5	73	57	173	96	297	155.75	78
HALLMARK_E2F_TARGETS	0	0	0	2066	199	3.0739987	72	9	78	24	145	273	190	158	79
ODONNELL_TARGETS_OF_MYC_AND_TFRC_DN	0	0	0	1129	44	2.6602445	75	5	79	245	117	104	185	162.75	80
FRASOR_RESPONSE_TO_SERM_OR_FULVESTRANT_DN	0	0	0	1170	50	2.6788864	74	5	78	225	128	103	196	163	81
BREAST_TESCHENDORFF06_52GENES_ERPOS	0	0	0	1267	40	2.565959	78	5	82	321	83	109	140	163.25	82
BREAST_TROESTER06_134GENES_UP_DOXTREATED-HME-CC	0	0	0	1290	106	3.0012374	69	6	73	45	193	121	295	163.5	83
OXFORD_RALA_OR_RALB_TARGETS_UP	0	0	0	1598	48	2.639905	77	7	83	260	96	181	124	165.25	84
BREAST_TROESTER06_81GENES_UP_SHAM_HME-CC	0	0	0	1128	69	2.8286996	70	5	73	113	175	98	298	171	85
GSE36476_CTRL_VS_TSST_ACT_40H_MEMORY_CD4_TCELL_OLD_DN	0	0	0	2087	199	3.0416236	70	9	77	32	172	274	209	171.75	86
RHODES_CANCER_META_SIGNATURE	0	0	0	2611	64	2.7496629	84	11	95	164	53	445	35	174.25	87
MODULE_125	0	0	0	748	44	2.637983	73	3	75	261	135	47	255	174.5	88
BREAST_BUFFA10_51GENES_HYPOXIA	0	0	0	2240	47	2.6499648	87	10	96	251	40	392	26	177.25	89
SHEDDEN_LUNG_CANCER_POOR_SURVIVAL_A6	0	0	0	2671	441	3.2880497	73	11	81	3	133	437	145	179.5	90
MORI_LARGE_PRE_BII_LYMPHOCYTE_UP	0	0	0	2209	84	2.7811139	74	9	81	144	127	298	149	179.5	91
MORF_BUB1B	0	0	0	2417	66	2.7212512	79	10	88	181	74	389	75	179.75	92
MISSIAGLIA_REGULATED_BY_METHYLATION_DN	0	0	0	2072	118	2.9615471	70	9	77	60	174	278	210	180.5	93
BONEMARROW_CROONQUIST03_50GENES_IL6STRAVATION	0	0	0	778	41	2.5966861	73	3	76	295	136	49	242	180.5	94
BREAST_TROESTER06_364GENES_UP_DOX-MCF7	0	0	0	1788	278	3.2452984	68	8	73	6	206	221	292	181.25	95
GSE15750_DAY6_VS_DAY10_EFF_CD8_TCELL_UP	0	0	0	1684	190	3.106984	67	7	72	18	226	163	318	181.25	96
MANALO_HYPOXIA_DN	0	0	0	2864	279	3.093286	75	12	85	23	111	509	93	184	97
STEMCELL_CUI05_36GENES	0	0	0	889	35	2.5634608	74	4	77	325	129	79	213	186.5	98
BREAST_SOTIRIOU06_242GENES	0	0	0	1765	192	2.9577203	69	8	74	63	195	225	273	189	99
HOFFMANN_LARGE_TO_SMALL_PRE_BII_LYMPHOCYTE_UP	0	0	0	2151	162	2.9823325	69	9	76	52	194	276	235	189.25	100
MORF_FEN1	0	0	0	2145	65	2.649852	77	9	84	252	95	305	113	191.25	101
LEUKEMIA_FLOTHO07_44GENES	0	0	0	1830	40	2.5598125	78	8	84	328	84	240	114	191.5	102
BREAST_CICATIELLO04_51GENES_ER	0	0	0	1811	39	2.5659523	77	8	83	322	97	239	125	195.75	103
GSE15750_DAY6_VS_DAY10_TRAF6KO_EFF_CD8_TCELL_UP	0	0	0	1495	191	3.0698838	65	6	69	25	262	119	389	198.75	104
BRAIN_KRASNOSELSKY05_61GENES	0	0	0	1986	45	2.5909321	78	9	85	302	82	312	99	198.75	105
KIDNEY_YANG05_50GENES_UPEXPRESSEDCLASS2	0	0	0	2138	45	2.549781	80	9	88	340	65	318	78	200.25	106
REICHERT_MITOSIS_LIN9_TARGETS	0	0	0	896	28	2.4847407	75	4	78	398	121	81	201	200.25	107
MORF_ESPL1	0	0	0	2317	61	2.6829224	77	10	85	219	94	391	98	200.5	108
STEMCELL_MANALO05_108GENES	0	0	0	2813	81	2.7647595	79	12	90	152	72	520	59	200.75	109
ZHANG_TLX_TARGETS_60HR_DN	0	0	0	2151	269	3.113472	67	9	73	16	225	271	294	201.5	110
MODULE_403	0	0	0	1128	46	2.5952847	72	5	75	297	152	106	256	202.75	111
WONG_EMBRYONIC_STEM_CELL_CORE	0	0	0	2649	332	3.1210747	70	11	78	15	171	438	189	203.25	112
HALLMARK_MYC_TARGETS_V1	0	0	0	2641	200	3.0239573	71	11	79	39	160	439	181	204.75	113
KEGG_DNA_REPLICATION	0	0	0	1374	36	2.4889991	75	6	80	395	120	134	170	204.75	114
DUTERTRE_ESTRADIOL_RESPONSE_24HR_UP	0	0	0	1684	317	3.1574776	65	7	69	12	261	162	388	205.75	115
TANG_SENESCENCE_TP53_TARGETS_DN	0	0	0	1861	57	2.648766	72	8	78	253	149	232	197	207.75	116
MORF_BUB1	0	0	0	2663	52	2.6117227	83	11	93	282	56	450	46	208.5	117
GSE36476_CTRL_VS_TSST_ACT_72H_MEMORY_CD4_TCELL_YOUNG_DN	0	0	0	1784	193	3.049149	66	8	71	30	245	223	341	209.75	118
PROSTATE_FLORYK05_68GENES	0	0	0	1496	58	2.6719868	69	6	74	234	198	129	279	210	119
LUNG_ROHRBECK08_42GENES_SCLC	0	0	0	1679	35	2.4611201	77	7	83	428	98	187	127	210	120
MODULE_219	0	0	0	1997	27	2.4329183	89	9	97	459	34	337	22	213	121
GSE36476_CTRL_VS_TSST_ACT_72H_MEMORY_CD4_TCELL_OLD_DN	0	0	0	2087	197	2.9807258	67	9	73	55	227	277	296	213.75	122
PROSTATE_WANG09_40GENES	0	0	0	696	37	2.572905	70	3	72	312	180	53	324	217.25	123
BREAST_ANDRE09_71GENES	0	0	0	1932	65	2.6377957	71	8	77	262	163	234	212	217.75	124
GSE22886_UNSTIM_VS_IL2_STIM_NKCELL_DN	0	0	0	3017	192	2.9448974	75	13	85	65	113	604	94	219	125
MORF_UNG	0	0	0	2771	76	2.69747	79	12	89	206	75	526	69	219	126
GSE22886_UNSTIM_VS_IL15_STIM_NKCELL_DN	0	0	0	3053	197	2.9418116	75	13	85	67	114	605	95	220.25	127
HALLMARK_MYC_TARGETS_V2	0	0	0	2723	58	2.6105828	86	12	97	284	44	533	21	220.5	128
STEMCELL_SHAUGHNESSY05_51GENES	0	0	0	2411	47	2.5539436	79	10	88	332	76	397	77	220.5	129
GNF2_MSH2	0	0	0	729	28	2.41086	75	3	77	485	122	58	221	221.5	130
REACTOME_EXTENSION_OF_TELOMERES	0	0	0	1374	27	2.3804677	78	6	83	529	87	143	128	221.75	131
SARRIO_EPITHELIAL_MESENCHYMAL_TRANSITION_UP	0	0	0	2756	173	2.9862113	71	12	80	51	161	513	164	222.25	132
BURTON_ADIPOGENESIS_PEAK_AT_24HR	0	0	0	889	42	2.600213	69	4	72	291	200	78	322	222.75	133
GNF2_MSH6	0	0	0	2293	31	2.4326477	90	10	100	460	31	406	9	226.5	134
GNF2_MCM5	0	0	0	2196	61	2.6316168	72	9	79	267	150	307	186	227.5	135
GO_DNA_STRAND_ELONGATION_INVOLVED_IN_DNA_REPLICATION	0	0	0	1622	25	2.3490443	80	7	86	561	67	193	90	227.75	136
FOURNIER_ACINAR_DEVELOPMENT_LATE_2	0	0	0	2855	273	3.05074	69	12	78	29	192	510	191	230.5	137
LEE_EARLY_T_LYMPHOCYTE_UP	0	0	0	1030	103	2.8925514	63	4	66	75	312	70	467	231	138
KAUFFMANN_MELANOMA_RELAPSE_UP	0	0	0	1679	61	2.6332839	69	7	74	265	199	182	280	231.5	139
MORF_GSPT1	0	0	0	2083	49	2.473587	78	9	85	409	85	330	106	232.5	140
GSE18893_TCONV_VS_TREG_24H_TNF_STIM_UP	0	0	0	3239	185	2.9979198	79	14	91	46	69	764	55	233.5	141
GREENBAUM_E2A_TARGETS_UP	0	0	0	1056	33	2.441548	73	5	76	453	142	111	244	237.5	142
MORF_RRM1	0	0	0	2641	102	2.7503097	70	11	78	162	177	444	195	244.5	143
MOLENAAR_TARGETS_OF_CCND1_AND_CDK4_DN	0	0	0	971	55	2.6679854	65	4	68	239	270	76	418	250.75	144
MORF_PCNA	0	0	0	3115	83	2.688328	77	13	89	215	92	627	70	251	145
LEUKEMIA_WILSON06_50GENES_DIFFERENTIALCLUSTERD	0	0	0	2033	45	2.5132353	73	9	80	374	139	324	169	251.5	146
BRAIN_MOLENAAR08_60GENES	0	0	0	971	54	2.6744194	65	4	67	229	269	74	444	254	147
VANTVEER_BREAST_CANCER_METASTASIS_DN	0	0	0	2712	115	2.802246	70	12	78	130	176	518	193	254.25	148
GSE39556_CD8A_DC_VS_NK_CELL_MOUSE_3H_POST_POLYIC_INJ_UP	0	0	0	2138	195	2.9503164	64	9	69	64	287	280	390	255.25	149
PUJANA_BREAST_CANCER_WITH_BRCA1_MUTATED_UP	0	0	0	2383	56	2.5068278	75	10	83	380	119	399	126	256	150
GO_DNA_REPLICATION_INITIATION	0	0	0	1514	28	2.3709264	75	7	80	539	123	191	174	256.75	151
GSE36476_CTRL_VS_TSST_ACT_40H_MEMORY_CD4_TCELL_YOUNG_DN	0	0	0	2087	196	2.8746808	64	9	70	88	288	287	369	258	152
NAKAMURA_CANCER_MICROENVIRONMENT_DN	0	0	0	2008	45	2.484233	73	9	80	399	141	327	171	259.5	153
BREAST_CREIGHTON09_92GENES	0	0	0	1900	79	2.625448	67	8	73	277	230	235	304	261.5	154
GRAHAM_CML_DIVIDING_VS_NORMAL_QUIESCENT_UP	0	0	0	958	179	3.0515542	60	4	62	28	392	67	582	267.25	155
CHANG_CORE_SERUM_RESPONSE_UP	0	0	0	2793	205	2.8398726	68	12	76	109	208	516	237	267.5	156
VIRAL_CAIRO08_76GENES	0	0	0	1073	30	2.420236	70	5	73	473	184	113	307	269.25	157
HALLMARK_G2M_CHECKPOINT	0	0	0	2209	200	2.8823824	63	9	68	84	313	285	411	273.25	158
GSE5679_CTRL_VS_PPARG_LIGAND_ROSIGLITAZONE_TREATED_DC_UP	0	0	0	2152	189	2.855122	63	9	69	98	315	290	391	273.5	159
LUNG_ROHRBECK08_35GENES_SQUAMOUSCELL	0	0	0	2168	31	2.361346	77	9	85	550	100	341	107	274.5	160
MORI_PRE_BI_LYMPHOCYTE_UP	0	0	0	1604	79	2.713723	63	7	68	190	318	177	416	275.25	161
REACTOME_ACTIVATION_OF_THE_PRE_REPLICATIVE_COMPLEX	0	0	0	1469	30	2.3844995	70	6	75	519	185	141	261	276.5	162
WINTER_HYPOXIA_UP	0	0	0	3338	86	2.7113066	78	14	91	194	80	777	56	276.75	163
SCHUHMACHER_MYC_TARGETS_UP	0	0	0	2827	79	2.6055765	72	12	82	289	151	534	139	278.25	164
GSE24574_BCL6_LOW_TFH_VS_TCONV_CD4_TCELL_DN	0	0	0	2983	200	2.871573	68	13	77	92	207	608	211	279.5	165
PANCREAS_FIDLER07_50GENES_INVITRO	0	0	0	2008	45	2.4645357	71	9	78	423	165	332	202	280.5	166
BRAIN_RICKMAN01_50GENES	0	0	0	1950	47	2.4982572	68	8	74	388	212	242	283	281.25	167
RUIZ_TNC_TARGETS_DN	0	0	0	1681	140	2.8542712	61	7	65	100	365	171	490	281.5	168
HEADANDNECK_PYEON07_42GENES	0	0	0	2649	39	2.4069831	77	11	87	491	99	460	85	283.75	169
GSE21063_WT_VS_NFATC1_KO_8H_ANTI_IGM_STIM_BCELL_UP	0	0	0	2007	190	2.8858433	62	9	67	80	340	284	436	285	170
GSE13547_2H_VS_12_H_ANTI_IGM_STIM_BCELL_DN	0	0	0	2066	180	2.8783987	62	9	67	86	341	286	437	287.5	171
GSE13547_CTRL_VS_ANTI_IGM_STIM_BCELL_12H_UP	0	0	0	2084	181	2.9049463	61	9	67	74	363	282	435	288.5	172
BURTON_ADIPOGENESIS_PEAK_AT_16HR	0	0	0	2476	40	2.3818526	78	11	87	526	86	462	86	290	173
PUJANA_BRCA_CENTERED_NETWORK	0	0	0	2509	117	2.744935	66	11	73	168	250	446	301	291.25	174
CAIRO_HEPATOBLASTOMA_CLASSES_UP	0	0	0	3073	591	3.1581013	65	13	73	11	260	602	293	291.5	175
BREAST_WINTER07_126GENES	0	0	0	3338	90	2.6925561	76	14	88	209	105	782	76	293	176
BONEMARROW_ZHAN02_30GENES	0	0	0	1960	29	2.3291247	72	8	79	597	154	247	187	296.25	177
CHIANG_LIVER_CANCER_SUBCLASS_PROLIFERATION_UP	0	0	0	2051	173	2.8662744	61	9	67	96	364	288	438	296.5	178
REACTOME_G2_M_CHECKPOINTS	0	0	0	1469	43	2.504194	65	6	69	383	274	133	397	296.75	179
YAO_TEMPORAL_RESPONSE_TO_PROGESTERONE_CLUSTER_14	0	0	0	3560	138	2.8247917	75	15	88	114	115	886	74	297.25	180
BASAKI_YBX1_TARGETS_UP	0	0	0	2708	280	2.98118	64	12	71	54	286	514	342	299	181
BREAST_LARSSON07_76GENES	0	0	0	3072	45	2.447924	82	13	95	443	59	657	38	299.25	182
MORF_SOD1	0	0	0	3131	273	2.8666382	66	13	75	95	247	609	251	300.5	183
MODULE_57	0	0	0	696	56	2.5861948	63	3	64	304	322	51	526	300.75	184
BOYAULT_LIVER_CANCER_SUBCLASS_G123_UP	0	0	0	1738	44	2.4680402	66	7	71	418	252	186	354	302.5	185
GNF2_MLH1	0	0	0	2926	41	2.4496439	80	13	92	442	66	656	52	304	186
MORF_MSH2	0	0	0	2771	61	2.541452	70	12	80	345	181	541	168	308.75	187
LI_WILMS_TUMOR_VS_FETAL_KIDNEY_1_DN	0	0	0	1920	162	2.8121054	60	8	65	122	397	228	493	310	188
REACTOME_M_G1_TRANSITION	0	0	0	3021	79	2.6265438	70	13	80	274	179	635	167	313.75	189
GSE15930_NAIVE_VS_24H_IN_VITRO_STIM_INFAB_CD8_TCELL_DN	0	0	0	2994	195	2.7437232	67	13	76	169	228	620	239	314	190
BOYAULT_LIVER_CANCER_SUBCLASS_G3_UP	0	0	0	2744	186	2.8756714	63	12	71	87	314	515	343	314.75	191
GSE15930_NAIVE_VS_24H_IN_VITRO_STIM_CD8_TCELL_DN	0	0	0	2963	195	2.7421985	67	13	76	170	229	621	240	315	192
FERREIRA_EWINGS_SARCOMA_UNSTABLE_VS_STABLE_UP	0	0	0	2019	160	2.8018196	61	9	66	131	368	296	468	315.75	193
STEIN_ESRRA_TARGETS_RESPONSIVE_TO_ESTROGEN_DN	0	0	0	1695	41	2.4262629	66	7	71	465	255	188	355	315.75	194
STEMCELL_RIGGI08_206GENES	0	0	0	1853	162	2.7873526	60	8	65	141	400	229	494	316	195
BREAST_TROESTER06_436GENES-UP-DOX-ZR75-1	0	0	0	1968	324	3.044475	58	8	63	31	456	224	555	316.5	196
MORF_FBL	0	0	0	3372	138	2.7477224	70	14	81	167	178	774	150	317.25	197
PENG_LEUCINE_DEPRIVATION_DN	0	0	0	3356	183	2.763956	69	14	80	154	196	772	166	322	198
VERNELL_RETINOBLASTOMA_PATHWAY_UP	0	0	0	2007	70	2.5778909	64	9	70	310	293	314	375	323	199
MORF_EI24	0	0	0	2841	142	2.7203808	64	12	73	182	290	522	302	324	200
GSE14415_INDUCED_TREG_VS_TCONV_UP	0	0	0	2066	177	2.8131604	60	9	65	119	396	295	492	325.5	201
REACTOME_DNA_REPLICATION	0	0	0	1684	190	2.8709838	58	7	62	93	457	170	583	325.75	202
GSE24634_TREG_VS_TCONV_POST_DAY5_IL4_CONVERSION_UP	0	0	0	3081	194	2.7494674	65	13	75	165	266	619	253	325.75	203
BOYAULT_LIVER_CANCER_SUBCLASS_G23_UP	0	0	0	2053	51	2.5273662	65	9	71	360	273	321	353	326.75	204
CSR_LATE_UP.V1_UP	0	0	0	2756	166	2.717758	64	12	72	184	291	523	319	329.25	205
GNF2_HAT1	0	0	0	2641	50	2.4556274	68	11	77	433	213	455	217	329.5	206
GSE33292_WT_VS_TCF1_KO_DN3_THYMOCYTE_DN	0	0	0	2220	197	2.8022518	61	10	67	129	367	384	439	329.75	207
MORF_BUB3	0	0	0	3302	276	2.918601	66	14	76	71	246	767	236	330	208
MORF_ERH	0	0	0	3153	114	2.668676	71	14	82	237	162	787	137	330.75	209
ZHAN_MULTIPLE_MYELOMA_SUBGROUPS	0	0	0	1960	30	2.3008535	70	8	76	644	187	249	245	331.25	210
BREAST_DAIRKEE04_479GENES	0	0	0	3218	365	2.9926908	65	14	75	48	263	765	250	331.5	211
GSE24634_TEFF_VS_TCONV_DAY5_IN_CULTURE_UP	0	0	0	2400	193	2.80157	61	10	67	132	369	385	440	331.5	212
GOBERT_OLIGODENDROCYTE_DIFFERENTIATION_UP	0	0	0	2160	542	3.1000423	58	9	62	21	455	272	581	332.25	213
MODULE_252	0	0	0	3100	236	2.8045335	64	13	73	128	289	613	299	332.25	214
DELPUECH_FOXO3_TARGETS_DN	0	0	0	2138	39	2.4380858	67	9	73	455	232	336	306	332.25	215
CHEMNITZ_RESPONSE_TO_PROSTAGLANDIN_E2_UP	0	0	0	2160	142	2.8197768	59	9	65	117	429	293	491	332.5	216
VECCHI_GASTRIC_CANCER_EARLY_UP	0	0	0	3036	417	3.0969892	62	13	70	22	339	603	368	333	217
RODRIGUES_THYROID_CARCINOMA_POORLY_DIFFERENTIATED_UP	0	0	0	2908	607	2.9909236	61	12	68	50	362	512	410	333.5	218
REACTOME_SYNTHESIS_OF_DNA	0	0	0	1677	91	2.642008	60	7	65	256	406	180	496	334.5	219
BREAST_CREIGHTON08_952GENES	0	0	0	2437	130	2.6400566	63	10	70	259	321	393	373	336.5	220
GSE30962_PRIMARY_VS_SECONDARY_ACUTE_LCMV_INF_CD8_TCELL_UP	0	0	0	1686	192	2.9108744	57	7	61	72	495	169	614	337.5	221
REACTOME_S_PHASE	0	0	0	1677	107	2.7195678	59	7	63	183	434	174	559	337.5	222
GSE28726_NAIVE_CD4_TCELL_VS_NAIVE_VA24NEG_NKTCELL_UP	0	0	0	2163	199	2.8298752	59	9	64	112	428	292	522	338.5	223
BREAST_SHEN04_45GENES_UPREGULATED	0	0	0	2115	38	2.369968	68	9	75	541	214	340	262	339.25	224
LY_AGING_OLD_DN	0	0	0	916	56	2.549779	61	4	63	341	376	80	561	339.5	225
MENSSEN_MYC_TARGETS	0	0	0	2000	53	2.443967	66	9	72	448	254	335	326	340.75	226
REACTOME_ACTIVATION_OF_ATR_IN_RESPONSE_TO_REPLICATION_STRESS	0	0	0	1469	36	2.39749	64	6	68	505	297	140	426	342	227
GSE15930_NAIVE_VS_24H_IN_VITRO_STIM_IL12_CD8_TCELL_DN	0	0	0	2963	195	2.702919	65	13	74	202	268	623	277	342.5	228
GO_TELOMERE_MAINTENANCE_VIA_RECOMBINATION	0	0	0	1374	32	2.332629	66	6	70	590	256	145	380	342.75	229
MODULE_124	0	0	0	3100	96	2.559167	68	13	78	329	210	640	198	344.25	230
PUJANA_XPRSS_INT_NETWORK	0	0	0	2531	167	2.7640333	61	11	68	153	371	442	415	345.25	231
MORF_RFC4	0	0	0	3940	150	2.786939	77	17	92	142	91	1100	49	345.5	232
PENG_RAPAMYCIN_RESPONSE_DN	0	0	0	3165	243	2.8887117	65	14	74	77	264	768	274	345.75	233
FUJII_YBX1_TARGETS_DN	0	0	0	2240	200	2.7875576	60	10	66	140	399	386	469	348.5	234
NADERI_BREAST_CANCER_PROGNOSIS_UP	0	0	0	1172	50	2.5662544	60	5	63	320	408	108	560	349	235
BERENJENO_TRANSFORMED_BY_RHOA_UP	0	0	0	2715	525	3.0311182	60	12	66	35	393	511	466	351.25	236
FURUKAWA_DUSP6_TARGETS_PCI35_DN	0	0	0	971	71	2.6770396	58	4	60	226	462	73	644	351.25	237
MORF_GMPS	0	0	0	2576	53	2.463227	66	11	74	424	253	454	285	354	238
GNF2_NS	0	0	0	3176	40	2.3848252	83	14	95	517	57	809	39	355.5	239
GSE22886_NAIVE_CD4_TCELL_VS_12H_ACT_TH1_DN	0	0	0	3226	195	2.7493494	66	14	76	166	249	773	238	356.5	240
LUNG_MIKKONEN10_59GENES	0	0	0	812	41	2.4559646	61	3	63	431	381	54	564	357.5	241
GO_DNA_STRAND_ELONGATION	0	0	0	1622	30	2.2832131	67	7	72	666	235	199	331	357.75	242
GSE15930_NAIVE_VS_48H_IN_VITRO_STIM_CD8_TCELL_DN	0	0	0	3167	197	2.776965	65	14	75	148	265	771	252	359	243
GNF2_XRCC5	0	0	0	3117	74	2.5125682	68	13	78	377	211	649	199	359	244
GSE21927_SPLEEN_C57BL6_VS_EL4_TUMOR_BALBC_MONOCYTES_DN	0	0	0	2861	191	2.7008286	62	12	70	204	344	525	372	361.25	245
BIOCARTA_PROTEASOME_PATHWAY	0	0	0	2902	28	2.2336676	79	12	90	738	77	566	64	361.25	246
GSE26156_DOUBLE_POSITIVE_VS_CD4_SINGLE_POSITIVE_THYMOCYTE_DN	0	0	0	2630	199	2.753979	60	11	67	160	401	443	443	361.75	247
GSE22886_NAIVE_CD4_TCELL_VS_48H_ACT_TH1_DN	0	0	0	2981	195	2.7137191	63	13	72	191	319	622	320	363	248
GSE5679_CTRL_VS_RARA_AGONIST_AM580_TREATED_DC_UP	0	0	0	1849	190	2.822866	57	8	61	116	496	227	617	364	249
REACTOME_G1_S_TRANSITION	0	0	0	3021	108	2.6262882	65	13	74	275	271	636	281	365.75	250
GO_MITOCHONDRIAL_TRANSLATION	0	0	0	3469	104	2.5536456	73	15	85	333	137	892	101	365.75	251
GSE24574_BCL6_HIGH_VS_LOW_TFH_CD4_TCELL_DN	0	0	0	2889	200	2.7948773	60	12	68	135	398	519	413	366.25	252
REACTOME_MITOTIC_M_M_G1_PHASES	0	0	0	1684	170	2.8121626	56	7	60	121	531	172	643	366.75	253
GSE27241_WT_VS_RORGT_KO_TH17_POLARIZED_CD4_TCELL_UP	0	0	0	2969	160	2.698645	63	13	72	205	320	624	321	367.5	254
TARTE_PLASMA_CELL_VS_PLASMABLAST_DN	0	0	0	3096	309	2.8114529	61	13	70	123	366	612	370	367.75	255
SHIPP_DLBCL_VS_FOLLICULAR_LYMPHOMA_UP	0	0	0	885	45	2.4743795	60	4	62	408	410	82	586	371.5	256
LUNG_JOHNSON07_46GENES	0	0	0	1582	30	2.261885	67	7	71	693	236	200	358	371.75	257
LY_AGING_PREMATURE_DN	0	0	0	1311	30	2.351565	63	6	67	560	333	144	455	373	258
REACTOME_ASSEMBLY_OF_THE_PRE_REPLICATIVE_COMPLEX	0	0	0	3021	64	2.4878922	67	13	77	396	231	651	216	373.5	259
LE_EGR2_TARGETS_UP	0	0	0	1321	107	2.7500405	56	6	59	163	532	127	675	374.25	260
BREAST_MA02_85GENES_IDCVDCIS_UP	0	0	0	1267	79	2.6557686	57	5	60	249	499	105	646	374.75	261
GO_TRANSLATIONAL_TERMINATION	0	0	0	3469	91	2.5216331	73	15	85	365	138	896	102	375.25	262
COLON_KIM04_285GENES	0	0	0	3072	195	2.777996	61	13	70	147	370	616	371	376	263
GSE14415_TCONV_VS_FOXP3_KO_INDUCED_TREG_DN	0	0	0	2254	182	2.8306446	58	10	63	110	458	383	557	377	264
GSE3982_MEMORY_CD4_TCELL_VS_TH2_DN	0	0	0	2364	198	2.770998	58	10	64	150	459	387	524	380	265
STEMCELL_LI05_279GENES	0	0	0	3507	161	2.6658788	68	15	79	241	209	889	184	380.75	266
REACTOME_DEPOSITION_OF_NEW_CENPA_CONTAINING_NUCLEOSOMES_AT_THE_CENTROMERE	0	0	0	3390	63	2.499308	73	15	85	385	140	899	105	382.25	267
MUELLER_PLURINET	0	0	0	2922	295	2.8232923	60	13	68	115	395	611	412	383.25	268
GSE17974_CTRL_VS_ACT_IL4_AND_ANTI_IL12_24H_CD4_TCELL_DN	0	0	0	3141	190	2.680343	62	13	71	224	346	629	348	386.75	269
PENG_GLUTAMINE_DEPRIVATION_DN	0	0	0	3226	329	2.8548455	62	14	71	99	342	769	344	388.5	270
GSE24634_TEFF_VS_TCONV_DAY3_IN_CULTURE_UP	0	0	0	2847	196	2.5933626	62	12	70	299	348	536	374	389.25	271
REACTOME_TELOMERE_MAINTENANCE	0	0	0	3390	75	2.4895175	72	15	84	394	153	900	115	390.5	272
REACTOME_E2F_MEDIATED_REGULATION_OF_DNA_REPLICATION	0	0	0	2912	34	2.3461308	71	13	81	568	166	675	153	390.5	273
MODULE_28	0	0	0	3021	32	2.2475164	78	13	90	715	88	697	63	390.75	274
GSE7764_IL15_TREATED_VS_CTRL_NK_CELL_24H_UP	0	0	0	3531	188	2.7258384	65	15	76	179	267	888	241	393.75	275
GSE16450_IMMATURE_VS_MATURE_NEURON_CELL_LINE_DN	0	0	0	3354	190	2.6807926	64	14	74	222	292	785	278	394.25	276
MORF_PTPN11	0	0	0	3741	108	2.5823762	71	16	85	307	164	1008	100	394.75	277
WANG_RESPONSE_TO_GSK3_INHIBITOR_SB216763_DN	0	0	0	2810	358	2.7607596	59	12	66	157	433	521	470	395.25	278
GSE10239_NAIVE_VS_DAY4.5_EFF_CD8_TCELL_DN	0	0	0	2756	195	2.6341603	61	12	68	264	373	531	420	397	279
NAKAYAMA_SOFT_TISSUE_TUMORS_PCA2_UP	0	0	0	1241	87	2.7537675	54	5	57	161	587	99	745	398	280
GO_MITOTIC_RECOMBINATION	0	0	0	1374	39	2.329633	62	6	65	596	352	146	501	398.75	281
MORF_CSNK2B	0	0	0	3790	286	2.7570393	66	16	78	159	248	1004	194	401.25	282
GSE14415_INDUCED_VS_NATURAL_TREG_DN	0	0	0	2180	177	2.8012815	55	9	61	134	559	297	618	402	283
BREAST_CICATIELLO04_52GENES	0	0	0	1997	52	2.3749642	63	9	69	537	332	339	400	402	284
WELCSH_BRCA1_TARGETS_DN	0	0	0	2819	139	2.6436884	60	12	68	255	405	530	419	402.25	285
MODULE_337	0	0	0	3016	62	2.48313	65	13	74	402	276	652	284	403.5	286
MORF_DNMT1	0	0	0	4127	117	2.6303496	75	18	91	269	118	1173	57	404.25	287
MORF_EIF3S2	0	0	0	3562	243	2.789641	63	15	74	139	316	887	276	404.5	288
VIRAL_CAIRO08_88GENES	0	0	0	2866	82	2.4651926	63	12	72	421	327	545	325	404.5	289
GO_ORGANELLAR_RIBOSOME	0	0	0	3580	70	2.4023376	74	15	88	500	130	910	79	404.75	290
STEMCELL_CUI05_41GENES	0	0	0	889	39	2.4175248	59	4	61	477	440	83	622	405.5	291
MODULE_3	0	0	0	3110	384	2.7936816	59	13	67	137	431	614	441	405.75	292
GSE28726_NAIVE_VS_ACTIVATED_CD4_TCELL_DN	0	0	0	2052	199	2.7396572	56	9	61	172	533	299	620	406	293
GARGALOVIC_RESPONSE_TO_OXIDIZED_PHOSPHOLIPIDS_TURQUOISE_DN	0	0	0	2705	51	2.340133	67	12	75	577	233	551	263	406	294
VIRAL_KRISHNAN04_59GENES	0	0	0	3021	52	2.3137975	71	13	82	627	167	687	143	406	295
LINDGREN_BLADDER_CANCER_CLUSTER_3_UP	0	0	0	2630	318	2.8475137	56	11	63	104	529	440	556	407.25	296
MARKEY_RB1_ACUTE_LOF_UP	0	0	0	2247	229	2.8417642	56	10	61	107	530	382	616	408.75	297
MORF_HAT1	0	0	0	3017	173	2.690338	60	13	69	214	403	626	394	409.25	298
MODULE_198	0	0	0	3052	302	2.7632093	59	13	67	155	432	617	442	411.5	299
GSE17974_0H_VS_24H_IN_VITRO_ACT_CD4_TCELL_DN	0	0	0	2874	185	2.6649332	59	12	67	242	436	529	445	413	300
SCHLOSSER_MYC_TARGETS_AND_SERUM_RESPONSE_DN	0	0	0	3671	46	2.3567834	83	16	98	555	58	1022	17	413	301
GSE21360_SECONDARY_VS_TERTIARY_MEMORY_CD8_TCELL_UP	0	0	0	3304	194	2.708626	62	14	71	198	343	778	345	416	302
BREAST_O'BRIEN07_TOP100POORPROGNOSISGENES	0	0	0	1550	75	2.6924634	55	7	58	210	560	179	715	416	303
REACTOME_TRNA_AMINOACYLATION	0	0	0	2506	42	2.342213	64	11	72	572	301	465	328	416.5	304
MODULE_155	0	0	0	2836	25	2.201956	72	12	82	799	155	571	144	417.25	305
GSE13547_WT_VS_ZFX_KO_BCELL_ANTI_IGM_STIM_2H_UP	0	0	0	2524	175	2.6683338	58	11	64	238	463	447	525	418.25	306
MORF_PRKDC	0	0	0	4127	190	2.7089233	69	18	83	197	197	1172	122	422	307
GSE21927_BALBC_VS_C57BL6_MONOCYTE_TUMOR_UP	0	0	0	3309	195	2.691364	62	14	71	213	345	783	347	422	308
MODULE_17	0	0	0	2798	363	2.8109763	57	12	63	124	497	517	558	424	309
BREAST_LOI08_239GENES	0	0	0	654	177	2.8050783	52	3	53	127	663	41	865	424	310
GSE24634_TREG_VS_TCONV_POST_DAY3_IL4_CONVERSION_UP	0	0	0	1973	190	2.6754863	55	8	59	227	561	231	677	424	311
LEUKEMIA_WILSON06_50GENES_SIGDIFFERENTIALCLUSTERD1	0	0	0	1579	41	2.3177655	61	7	65	618	383	195	502	424.5	312
GSE24210_CTRL_VS_IL35_TREATED_TCONV_CD4_TCELL_DN	0	0	0	3280	196	2.701895	61	14	71	203	372	780	346	425.25	313
BREAST_WANG04_36GENES	0	0	0	547	30	2.2988987	60	2	61	647	415	18	627	426.75	314
BLUM_RESPONSE_TO_SALIRASIB_DN	0	0	0	2123	339	2.8629463	53	9	58	97	615	289	712	428.25	315
GOLDRATH_EFF_VS_MEMORY_CD8_TCELL_UP	0	0	0	1681	199	2.727237	53	7	57	176	619	173	746	428.5	316
REACTOME_MITOTIC_G1_G1_S_PHASES	0	0	0	3021	132	2.561888	61	13	70	327	374	639	376	429	317
MODULE_451	0	0	0	1739	33	2.310262	61	7	65	631	384	198	503	429	318
REACTOME_CELL_CYCLE_CHECKPOINTS	0	0	0	2902	116	2.591062	59	12	67	301	437	537	447	430.5	319
GSE3982_MEMORY_CD4_TCELL_VS_TH1_DN	0	0	0	1906	198	2.7807906	53	8	57	145	617	230	744	434	320
BREAST_CRAWFORD08_971GENES	0	0	0	2125	359	2.818443	53	9	58	118	616	294	713	435.25	321
REACTOME_MITOTIC_PROMETAPHASE	0	0	0	2119	87	2.5286233	57	9	63	359	505	320	562	436.5	322
MORF_RAD23A	0	0	0	3302	344	2.7940657	59	14	68	136	430	770	414	437.5	323
STEMCELL_KOMOR05_37GENES	0	0	0	1750	36	2.3048875	61	8	66	639	385	248	479	437.75	324
MORF_RAN	0	0	0	3770	265	2.7261276	63	16	75	177	317	1005	254	438.25	325
REACTOME_ORC1_REMOVAL_FROM_CHROMATIN	0	0	0	3021	66	2.4096363	64	13	73	487	296	662	310	438.75	326
GSE3982_CENT_MEMORY_CD4_TCELL_VS_TH2_DN	0	0	0	3116	195	2.5323477	61	13	70	356	379	645	377	439.25	327
GRADE_COLON_AND_RECTAL_CANCER_UP	0	0	0	3183	275	2.7163484	60	14	69	187	402	776	393	439.5	328
VIRAL_ZAFRAKAS07_75GENES	0	0	0	1311	52	2.3839092	58	6	61	520	475	142	624	440.25	329
GSE5142_HTERT_TRANSDUCED_VS_CTRL_CD8_TCELL_LATE_PASSAGE_CLONE_UP	0	0	0	2999	184	2.6917815	58	13	66	212	460	625	471	442	330
GAVIN_FOXP3_TARGETS_CLUSTER_P6	0	0	0	1684	91	2.5508919	55	7	59	338	565	185	682	442.5	331
REACTOME_CELL_CYCLE_MITOTIC	0	0	0	2978	310	2.783865	57	13	64	143	498	615	523	444.75	332
GSE14415_INDUCED_TREG_VS_FAILED_INDUCED_TREG_UP	0	0	0	2953	183	2.6814187	58	13	66	220	461	628	472	445.25	333
MORF_RPA1	0	0	0	2926	61	2.396225	64	13	73	507	298	667	311	445.75	334
BREAST_MILLER07_27GENES	0	0	0	595	26	2.3541942	58	3	59	557	478	60	691	446.5	335
ODONNELL_TFRC_TARGETS_DN	0	0	0	1290	134	2.8471968	51	6	53	105	703	123	864	448.75	336
COLON_SCIAN08_31GENES_CELLCYLE	0	0	0	298	31	2.3169193	58	1	59	621	481	1	694	449.25	337
LYMPHOMA_STAEGE08_50GENES_UPREGULATED_HODGKINLYMPHVNORM	0	0	0	2744	41	2.207004	68	12	77	784	219	569	226	449.5	338
GSE19888_CTRL_VS_A3R_INHIBITOR_TREATED_MAST_CELL_UP	0	0	0	3191	182	2.6839428	60	14	69	218	404	784	395	450.25	339
GO_DNA_DEPENDENT_DNA_REPLICATION	0	0	0	1822	95	2.5663433	55	8	59	319	564	238	681	450.5	340
BREAST_HARVELL08_308GENES	0	0	0	1488	195	2.8874748	50	6	53	79	748	122	863	453	341
PID_PLK1_PATHWAY	0	0	0	1978	45	2.2933097	60	8	65	655	416	251	505	456.75	342
GSE24634_TREG_VS_TCONV_POST_DAY7_IL4_CONVERSION_UP	0	0	0	1530	196	2.715168	52	7	55	189	665	176	799	457.25	343
MODULE_91	0	0	0	3021	37	2.209367	70	13	81	777	190	708	155	457.5	344
MORF_RAD54L	0	0	0	4127	105	2.5165913	70	18	85	371	182	1175	103	457.75	345
LEE_LIVER_CANCER_SURVIVAL_DN	0	0	0	3282	172	2.702978	59	14	68	201	435	779	417	458	346
SARCOMA_DETWILLER05_33GENES	0	8.12e-07	1.0e-03	3064	26	2.1505592	77	13	88	929	101	726	81	459.25	347
BHATTACHARYA_EMBRYONIC_STEM_CELL	0	0	0	3685	89	2.541386	65	16	77	346	272	1009	214	460.25	348
PID_MYC_ACTIV_PATHWAY	0	0	0	2565	79	2.4088597	59	11	67	489	441	459	452	460.25	349
MORF_MAP2K2	0	0	0	4290	130	2.5106556	70	18	85	379	183	1176	104	460.5	350
GO_CONDENSED_CHROMOSOME_CENTROMERIC_REGION	0	0	0	2119	99	2.569956	55	9	60	316	563	315	649	460.75	351
GSE15930_NAIVE_VS_48H_IN_VITRO_STIM_IL12_CD8_TCELL_DN	0	0	0	3324	195	2.555692	61	14	71	331	375	794	349	462.25	352
PUJANA_CHEK2_PCC_NETWORK	0	0	0	3115	768	2.887541	55	13	61	78	558	606	615	464.25	353
GSE14415_NATURAL_TREG_VS_TCONV_DN	0	0	0	1462	180	2.801386	50	6	53	133	749	125	866	468.25	354
KIDNEY_LI05_28GENES	0	0	0	697	25	2.2033043	60	3	62	795	421	63	598	469.25	355
UTERINE_SANTIN05_139GENES	0	0	0	2711	124	2.5721166	57	12	64	313	500	539	527	469.75	356
KEGG_PROTEASOME	0	0	0	3021	46	2.2380629	67	13	77	728	238	699	225	472.5	357
HORIUCHI_WTAP_TARGETS_DN	0	0	0	2151	298	2.852995	51	9	55	101	702	291	797	472.75	358
RB_P107_DN.V1_UP	0	0	0	3017	136	2.570279	58	13	66	315	467	638	474	473.5	359
BREAST_YU08_73GENES_W2GENELIST_OUTCOME	0	0	0	1363	65	2.4048102	55	6	59	496	569	139	690	473.5	360
BREAST_RAHMAN06_39GENES	0	0	0	2007	27	2.2018304	63	9	69	801	335	355	405	474	361
GSE25088_WT_VS_STAT6_KO_MACROPHAGE_IL4_STIM_DN	0	0	0	2124	197	2.7169569	52	9	57	186	664	301	747	474.5	362
DANG_MYC_TARGETS_UP	0	0	0	2866	143	2.5524054	57	12	64	335	501	540	528	476	363
BREAST_TAKAHASHI08_33GENES_TP53	0	0	0	666	30	2.3246949	57	3	58	606	514	61	730	477.75	364
SCHLOSSER_MYC_TARGETS_AND_SERUM_RESPONSE_UP	0	0	0	3778	46	2.2240808	78	16	93	750	89	1034	48	480.25	365
PUJANA_BRCA2_PCC_NETWORK	0	0	0	2556	420	2.7753441	53	11	58	149	618	441	714	480.5	366
MARSON_BOUND_BY_E2F4_UNSTIMULATED	0	0	0	3063	680	2.8727026	54	13	60	91	584	607	641	480.75	367
GO_TRANSLATIONAL_ELONGATION	0	0	0	3191	109	2.412608	63	14	73	482	331	806	309	482	368
WEI_MYCN_TARGETS_WITH_E_BOX	0	0	0	2980	757	2.850257	54	13	60	102	585	610	642	484.75	369
GSE19888_ADENOSINE_A3R_ACT_VS_A3R_ACT_WITH_A3R_INH_PRETREATMENT_IN_MAST_CELL_UP	0	0	0	3191	180	2.653971	58	14	67	250	464	788	446	487	370
GSE39110_DAY3_VS_DAY6_POST_IMMUNIZATION_CD8_TCELL_DN	0	0	0	2028	192	2.6961198	52	9	56	207	666	303	775	487.75	371
KRCTCNNNNMANAGC_UNKNOWN	0	0	0	4433	65	2.3819757	74	19	91	525	131	1242	58	489	372
REACTOME_CDT1_ASSOCIATION_WITH_THE_CDC6_ORC_ORIGIN_COMPLEX	0	0	0	3021	55	2.3418317	62	13	71	574	351	677	357	489.75	373
GO_NUCLEOLAR_PART	0	0	0	4133	62	2.3382475	74	18	90	581	132	1188	62	490.75	374
MORF_G22P1	0	0	0	4382	171	2.5627568	66	19	81	326	251	1239	152	492	375
GSE37532_TREG_VS_TCONV_CD4_TCELL_FROM_LN_UP	0	0	0	3389	186	2.5405264	61	15	71	347	377	894	351	492.25	376
REACTOME_CHROMOSOME_MAINTENANCE	0	0	0	3390	120	2.5345268	61	15	71	354	378	895	352	494.75	377
GSE3982_NKCELL_VS_TH1_DN	0	0	0	2496	195	2.5996954	54	11	60	293	588	451	648	495	378
REACTOME_CELL_CYCLE	0	0	0	2978	404	2.7592344	54	13	61	158	586	618	619	495.25	379
LEE_BMP2_TARGETS_DN	0	0	0	3889	850	2.8498282	60	17	69	103	394	1099	392	497	380
MORF_DAP3	0	0	0	3538	192	2.550965	60	15	71	337	409	893	350	497.25	381
MORF_PPP1CA	0	0	0	3770	167	2.5126722	63	16	74	376	323	1011	282	498	382
GO_ORGANELLAR_LARGE_RIBOSOMAL_SUBUNIT	0	4.30e-06	6.0e-03	2717	31	2.085525	71	12	80	1059	168	586	180	498.25	383
MODULE_126	0	0	0	2292	181	2.6364818	53	10	58	263	621	394	717	498.75	384
KARLSSON_TGFB1_TARGETS_UP	0	0	0	3890	122	2.3741262	69	17	82	538	202	1114	141	498.75	385
MODULE_397	0	0	0	2973	118	2.5369925	57	13	65	351	504	644	497	499	386
GO_ORGANELLAR_SMALL_RIBOSOMAL_SUBUNIT	0	4.97e-06	7.0e-03	3004	25	2.0771427	76	13	87	1071	106	735	87	499.75	387
REACTOME_CDK_MEDIATED_PHOSPHORYLATION_AND_REMOVAL_OF_CDC6	0	0	0	3021	47	2.2665026	64	13	73	687	305	693	315	500	388
GRADE_METASTASIS_DN	0	0	0	3187	45	2.2500243	67	14	77	710	237	831	224	500.5	389
ZHANG_TLX_TARGETS_36HR_DN	0	0	0	2066	184	2.62736	52	9	57	273	672	308	750	500.75	390
MORF_HDAC2	0	0	0	3940	276	2.6406035	62	17	73	258	347	1101	303	502.25	391
GSE15930_NAIVE_VS_72H_IN_VITRO_STIM_TRICHOSTATINA_CD8_TCELL_DN	0	0	0	2963	194	2.5467386	57	13	64	343	502	642	529	504	392
GO_LIGASE_ACTIVITY_FORMING_CARBON_OXYGEN_BONDS	0	0	0	3509	44	2.2599196	68	15	80	697	218	929	177	505.25	393
GSE36826_WT_VS_IL1R_KO_SKIN_STAPH_AUREUS_INF_UP	0	0	0	3153	197	2.5969958	58	14	66	294	466	790	473	505.75	394
GSE15930_NAIVE_VS_48H_IN_VITRO_STIM_IFNAB_CD8_TCELL_DN	0	0	0	3265	194	2.56901	58	14	67	317	468	792	448	506.25	395
BLADDER_AABOE05_86GENES	0	0	0	1778	72	2.4761765	53	8	57	407	626	243	752	507	396
MORF_CDK2	0	0	0	4120	71	2.3791988	69	18	84	531	201	1183	116	507.75	397
GO_SISTER_CHROMATID_COHESION	0	0	0	2187	111	2.5166183	53	9	58	370	624	322	719	508.75	398
MODULE_61	0	0	0	3790	50	2.302352	68	16	81	642	216	1029	154	510.25	399
GSE7568_IL4_VS_IL4_AND_DEXAMETHASONE_TREATED_MACROPHAGE_UP	0	0	0	3794	167	2.5839198	60	16	72	305	407	1007	323	510.5	400
MORF_ATOX1	0	0	0	4192	79	2.3473797	70	18	85	565	186	1185	109	511.25	401
GSE22432_MULTIPOTENT_VS_COMMON_DC_PROGENITOR_UNTREATED_UP	0	0	0	3533	193	2.6281931	58	15	68	270	465	890	421	511.5	402
HALLMARK_MTORC1_SIGNALING	0	0	0	3006	200	2.5253975	57	13	64	363	506	647	530	511.5	403
MORF_PSMC1	0	0	0	4192	186	2.48994	65	18	78	393	275	1178	200	511.5	404
STEMCELL_BHATTACHARYA04_105GENES	0	0	0	2902	93	2.4536548	56	12	64	434	535	548	531	512	405
MORF_PPP1CC	0	0	0	3962	164	2.5116844	63	17	76	378	324	1104	243	512.25	406
GSE22601_DOUBLE_POSITIVE_VS_CD4_SINGLE_POSITIVE_THYMOCYTE_DN	0	0	0	2400	195	2.6303856	52	10	58	268	670	395	718	512.75	407
RHEIN_ALL_GLUCOCORTICOID_THERAPY_DN	0	0	0	3116	355	2.6279094	55	13	62	271	562	634	584	512.75	408
PID_ATR_PATHWAY	0	0	0	1346	39	2.2521827	56	6	60	706	547	150	655	514.5	409
GSE25088_WT_VS_STAT6_KO_MACROPHAGE_DN	0	0	0	1724	193	2.709171	49	7	52	196	781	178	907	515.5	410
GSE32986_UNSTIM_VS_GMCSF_AND_CURDLAN_LOWDOSE_STIM_DC_UP	0	0	0	2575	197	2.575175	53	11	59	311	623	452	680	516.5	411
MODULE_245	0	8.02e-07	1.0e-03	3492	26	2.1451437	77	15	90	941	102	959	65	516.75	412
ZHANG_RESPONSE_TO_CANTHARIDIN_DN	0	0	0	3671	68	2.2943406	68	16	80	651	217	1031	176	518.75	413
PID_BARD1_PATHWAY	0	1.56e-06	2.0e-03	2852	29	2.1314352	66	12	75	969	258	581	268	519	414
GSE35543_IN_VITRO_ITREG_VS_CONVERTED_EX_ITREG_UP	0	0	0	2113	187	2.7119176	50	9	54	193	752	302	837	521	415
BORCZUK_MALIGNANT_MESOTHELIOMA_UP	0	0	0	2836	301	2.6874065	52	12	59	216	667	527	676	521.5	416
MORF_RAD21	0	0	0	3866	177	2.4838905	63	17	75	400	326	1105	259	522.5	417
MOREAUX_B_LYMPHOCYTE_MATURATION_BY_TACI_DN	0	0	0	3333	69	2.2770014	64	14	74	674	304	827	286	522.75	418
BREAST_HARVELL_194GENES	0	0	0	4040	177	2.421175	64	17	77	470	295	1108	220	523.25	419
GSE3982_NKCELL_VS_TH2_DN	0	0	0	2433	192	2.4986608	53	10	59	387	625	401	685	524.5	420
ZAMORA_NOS2_TARGETS_UP	0	0	0	2224	69	2.4666991	54	10	59	419	591	403	686	524.75	421
GSE21927_GMCSF_IL6_VS_GMCSF_GCSF_TREATED_BONE_MARROW_DN	0	0	0	3498	193	2.56691	58	15	68	318	469	891	422	525	422
GSE22886_UNSTIM_VS_STIM_MEMORY_TCELL_DN	0	0	0	2156	194	2.609838	51	9	55	286	705	310	801	525.5	423
DANG_REGULATED_BY_MYC_UP	0	0	0	2641	71	2.3005388	58	11	65	645	482	472	504	525.75	424
WEST_ADRENOCORTICAL_TUMOR_UP	0	0	0	2438	288	2.7280784	50	10	55	175	750	388	798	527.75	425
BREAST_VAN VLIET08_127GENES_GOODVPOORPROGNOSIS	0	0	0	688	122	2.4025648	52	3	53	499	679	59	874	527.75	426
GO_HISTONE_EXCHANGE	0	0	0	3407	53	2.3105714	64	15	75	630	302	921	264	529.25	427
POMEROY_MEDULLOBLASTOMA_PROGNOSIS_DN	0	0	0	4072	43	2.2663352	70	17	84	689	188	1123	117	529.25	428
GSE40274_CTRL_VS_FOXP3_TRANSDUCED_ACTIVATED_CD4_TCELL_UP	0	0	0	3291	190	2.5388258	57	14	66	348	503	795	475	530.25	429
STOMACH_ZHAO09_324GENES	0	0	0	2916	309	2.6744375	53	13	60	228	620	630	645	530.75	430
PROSTATE_BJORKMAN08_209GENES	0	0	0	2692	137	2.4614775	55	12	62	426	567	547	588	532	431
OUELLET_OVARIAN_CANCER_INVASIVE_VS_LMP_UP	0	0	0	2449	117	2.375455	56	11	62	535	541	463	589	532	432
GSE13547_2H_VS_12_H_ANTI_IGM_STIM_ZFX_KO_BCELL_DN	0	0	0	2052	168	2.5790393	51	9	55	308	706	313	802	532.25	433
MORF_XRCC5	0	0	0	4290	234	2.537398	62	18	75	350	349	1174	257	532.5	434
PETROVA_PROX1_TARGETS_UP	0	0	0	1760	28	2.2162883	57	8	62	764	520	254	597	533.75	435
REACTOME_SCFSKP2_MEDIATED_DEGRADATION_OF_P27_P21	0	0	0	3021	54	2.2168193	63	13	72	762	334	706	336	534.5	436
GSE21546_ELK1_KO_VS_SAP1A_KO_AND_ELK1_KO_DP_THYMOCYTES_DN	0	0	0	2478	192	2.6278324	52	11	57	272	671	448	749	535	437
REACTOME_MEIOTIC_RECOMBINATION	0	0	0	4273	83	2.3400588	67	18	82	578	234	1187	142	535.25	438
GO_CELLULAR_PROTEIN_COMPLEX_DISASSEMBLY	0	0	0	3191	120	2.4181752	59	14	68	475	439	805	423	535.5	439
BREAST_LAUSS08_374GENES	0	0	0	2756	363	2.6742644	52	12	58	231	668	528	716	535.75	440
MORF_UBE2N	0	0	0	4733	94	2.3519235	68	20	85	559	215	1261	108	535.75	441
PID_AURORA_B_PATHWAY	0	0	0	2042	39	2.1888764	59	9	65	829	450	358	509	536.5	442
GSE369_SOCS3_KO_VS_WT_LIVER_UP	0	0	0	4600	190	2.4504302	65	20	80	438	277	1260	173	537	443
HONMA_DOCETAXEL_RESISTANCE	0	0	0	4881	33	2.1888514	85	21	107	830	49	1268	1	537	444
GO_TRNA_METABOLIC_PROCESS	0	0	0	4749	169	2.4572196	64	20	80	430	294	1259	172	538.75	445
REACTOME_RNA_POL_I_PROMOTER_OPENING	0	0	0	3390	59	2.2849503	64	15	75	663	303	924	265	538.75	446
GSE33162_UNTREATED_VS_4H_LPS_STIM_HDAC3_KO_MACROPHAGE_DN	0	0	0	2923	193	2.5488997	54	13	62	342	589	641	585	539.25	447
MODULE_127	0	2.30e-05	3.8e-02	1328	25	2.0057335	64	6	68	1254	311	159	433	539.25	448
MORF_SMC1L1	0	0	0	2641	62	2.368617	55	11	62	542	570	464	590	541.5	449
GO_CENTROMERE_COMPLEX_ASSEMBLY	0	0	0	2092	48	2.2732377	56	9	62	679	546	348	594	541.75	450
MORF_ANP32B	0	0	0	4401	196	2.4934418	63	19	77	391	325	1240	215	542.75	451
MORF_AP3D1	0	0	0	4290	127	2.446708	63	18	77	445	328	1180	218	542.75	452
REACTOME_P53_INDEPENDENT_G1_S_DNA_DAMAGE_CHECKPOINT	0	0	0	3021	50	2.222126	62	13	71	754	353	705	359	542.75	453
GSE43863_TH1_VS_LY6C_LOW_CXCR5NEG_EFFECTOR_CD4_TCELL_UP	0	0	0	3341	191	2.494559	57	14	66	390	507	799	476	543	454
GCM_ANP32B	0	0	0	3420	36	2.2053514	67	15	78	791	240	938	204	543.25	455
KEGG_AMINOACYL_TRNA_BIOSYNTHESIS	0	0	0	3509	41	2.1870077	68	15	80	833	220	942	178	543.25	456
MORF_PPP2R4	0	0	0	3909	49	2.2444715	69	17	83	717	203	1126	129	543.75	457
MORF_AATF	0	0	0	4127	205	2.490821	62	18	75	392	350	1177	258	544.25	458
MODULE_244	0	0	0	1813	187	2.6474752	49	8	52	254	783	233	910	545	459
SCHLOSSER_MYC_TARGETS_REPRESSED_BY_SERUM	0	0	0	3990	156	2.4137537	63	17	75	481	330	1110	260	545.25	460
GSE6674_ANTI_IGM_VS_ANTI_IGM_AND_CPG_STIM_BCELL_DN	0	0	0	3447	195	2.5173538	58	15	67	369	470	898	449	546.5	461
REACTOME_RNA_POL_I_TRANSCRIPTION	0	0	0	3893	84	2.359829	64	17	77	551	299	1116	222	547	462
GSE24634_TEFF_VS_TCONV_DAY7_IN_CULTURE_UP	0	0	0	1050	196	2.6804063	47	5	49	223	863	102	1006	548.5	463
BREAST_WOOD10_71GENES_FOLDCHANGE&GT;2	0	0	0	2939	53	2.270008	60	13	69	683	418	691	402	548.5	464
REACTOME_REGULATION_OF_ORNITHINE_DECARBOXYLASE_ODC	0	0	0	3021	49	2.237919	61	13	70	729	387	700	382	549.5	465
GSE21546_UNSTIM_VS_ANTI_CD3_STIM_DP_THYMOCYTES_DN	0	0	0	2875	190	2.5781913	52	12	59	309	673	538	679	549.75	466
GO_ANAPHASE_PROMOTING_COMPLEX_DEPENDENT_CATABOLIC_PROCESS	0	0	0	3021	76	2.383762	57	13	65	522	513	671	499	551.25	467
GNF2_CDH11	0	6.94e-06	1.0e-02	2238	25	2.0682495	64	10	71	1096	309	433	367	551.25	468
HU_GENOTOXIC_DAMAGE_4HR	0	0	0	889	35	2.3759923	51	4	53	533	716	84	876	552.25	469
GSE411_100MIN_VS_400MIN_IL6_STIM_MACROPHAGE_DN	0	0	0	3794	191	2.5205784	59	16	69	367	438	1010	396	552.75	470
MODULE_98	0	0	0	3115	392	2.6701813	52	13	59	235	669	631	678	553.25	471
GO_AMINO_ACID_ACTIVATION	0	0	0	2506	51	2.2656655	57	11	64	691	516	473	539	554.75	472
LI_AMPLIFIED_IN_LUNG_CANCER	0	0	0	3899	178	2.4602013	61	17	73	429	380	1106	305	555	473
GNF2_ANP32B	0	0	0	3399	37	2.169397	68	15	79	870	221	945	188	556	474
BREAST_WOOD10_71GENES_CELLCYLE	0	0	0	2939	53	2.2503493	60	13	69	708	419	696	403	556.5	475
MODULE_18	0	0	0	2861	449	2.71773	50	12	56	185	751	524	774	558.5	476
DODD_NASOPHARYNGEAL_CARCINOMA_DN	0	0	0	3246	1304	2.9314778	52	14	57	69	662	766	743	560	477
REACTOME_REGULATION_OF_MITOTIC_CELL_CYCLE	0	0	0	3021	80	2.397923	56	13	64	504	537	666	534	560.25	478
GO_TRNA_AMINOACYLATION	0	0	0	2506	51	2.2496343	57	11	64	711	517	475	540	560.75	479
HOFMANN_MYELODYSPLASTIC_SYNDROM_LOW_RISK_DN	0	8.52e-07	1.0e-03	3876	30	2.1638665	73	17	88	885	143	1136	80	561	480
REACTOME_DESTABILIZATION_OF_MRNA_BY_AUF1_HNRNP_D0	0	0	0	3021	51	2.2141912	61	13	70	767	388	707	383	561.25	481
GSE19941_LPS_VS_LPS_AND_IL10_STIM_IL10_KO_MACROPHAGE_UP	0	0	0	2918	178	2.4690545	54	13	62	415	590	655	587	561.75	482
REACTOME_TRANSCRIPTION	0	0	0	4433	205	2.4330966	63	19	77	458	329	1241	219	561.75	483
MORF_DEAF1	0	0	0	4341	56	2.2551374	70	19	85	704	189	1244	110	561.75	484
ABRAMSON_INTERACT_WITH_AIRE	0	0	0	2723	45	2.1917095	60	12	68	822	423	572	431	562	485
GSE3982_CENT_MEMORY_CD4_TCELL_VS_TH1_DN	0	0	0	1862	194	2.6149817	48	8	52	280	820	236	913	562.25	486
PID_FANCONI_PATHWAY	0	7.94e-07	1.0e-03	2875	45	2.138813	62	12	71	950	356	579	364	562.25	487
GSE24210_RESTING_TREG_VS_TCONV_DN	0	0	0	3529	196	2.4873018	57	15	67	397	508	901	450	564	488
BREAST_CICATIELLO04_344GENES	0	0	0	1997	329	2.6406894	49	9	52	257	784	306	911	564.5	489
GSE16451_IMMATURE_VS_MATURE_NEURON_CELL_LINE_WEST_EQUINE_ENC_VIRUS_DN	0	0	0	3668	194	2.4155526	60	16	71	480	411	1013	356	565	490
MORF_PRDX3	0	0	0	3884	84	2.2873163	65	17	78	659	279	1121	203	565.5	491
GSE23568_CTRL_VS_ID3_TRANSDUCED_CD8_TCELL_DN	0	0	0	2019	193	2.592432	49	9	53	300	785	311	871	566.75	492
GSE1460_INTRATHYMIC_T_PROGENITOR_VS_NAIVE_CD4_TCELL_ADULT_BLOOD_UP	0	0	0	2413	196	2.505087	51	10	56	382	709	400	780	567.75	493
GSE15930_NAIVE_VS_72H_IN_VITRO_STIM_IFNAB_CD8_TCELL_DN	0	0	0	2698	193	2.4655151	53	12	59	420	627	544	687	569.5	494
MORF_RAD23B	0	0	0	3909	174	2.41593	61	17	73	479	382	1109	308	569.5	495
MORF_MTA1	0	0	0	4120	102	2.3426576	64	18	77	571	300	1186	223	570	496
LYMPHOMA_TOME05_1333GENES	0	0	0	3817	655	2.6592522	56	16	65	247	534	1006	495	570.5	497
GCM_PPP1CC	0	0	0	4232	56	2.2071068	70	18	85	783	191	1199	111	571	498
COLON_KOEHLER04_29GENES	0	8.40e-07	1.0e-03	1881	28	2.1603544	57	8	62	898	523	260	603	571	499
STEMCELL_WEST07_350GENES	0	0	0	2438	289	2.6918588	48	10	53	211	819	390	867	571.75	500
YAO_TEMPORAL_RESPONSE_TO_PROGESTERONE_CLUSTER_17	0	0	0	3599	174	2.41234	58	15	68	483	472	908	424	571.75	501
REACTOME_RNA_POL_I_RNA_POL_III_AND_MITOCHONDRIAL_TRANSCRIPTION	0	0	0	4433	117	2.3280544	65	19	80	601	278	1243	175	574.25	502
SCHLOSSER_MYC_AND_SERUM_RESPONSE_SYNERGY	0	1.19e-05	1.8e-02	3309	32	2.04216	72	14	84	1147	157	874	119	574.25	503
GO_KINETOCHORE	0	0	0	2478	116	2.4451034	52	11	58	446	675	456	723	575	504
OLSSON_E2F3_TARGETS_DN	0	0	0	2676	48	2.2502925	56	11	63	709	548	474	573	576	505
GO_CHROMOSOME_CENTROMERIC_REGION	0	0	0	2478	170	2.5174484	51	11	56	368	708	453	778	576.75	506
MODULE_278	0	1.54e-06	2.0e-03	1975	33	2.1268458	58	8	63	979	490	262	577	577	507
BREAST_ZHANG07_60GENES	0	0	0	1451	57	2.191146	54	6	58	823	602	151	737	578.25	508
BIDUS_METASTASIS_UP	0	0	0	2201	209	2.6697206	47	9	52	236	865	304	909	578.5	509
PANCREAS_MIYAKE06_52GENES	0	0	0	1448	51	2.3280294	51	6	54	602	722	147	846	579.25	510
GSE21670_UNTREATED_VS_IL6_TREATED_STAT3_KO_CD4_TCELL_DN	0	0	0	3322	193	2.3453238	58	14	67	569	479	814	456	579.5	511
SANA_RESPONSE_TO_IFNG_DN	0	0	0	2756	84	2.2948542	56	12	63	650	545	558	569	580.5	512
COLLER_MYC_TARGETS_UP	0	8.87e-06	1.3e-02	3848	25	2.0554562	84	17	101	1114	55	1154	5	582	513
MODULE_8	0	0	0	3006	419	2.6588974	51	13	57	248	704	632	748	583	514
LYMPHOMA_CASSINELLI09_59GENES	0	0	0	2883	49	2.233492	57	12	65	739	519	567	507	583	515
GNF2_G22P1	0	1.32e-05	2.0e-02	3372	35	2.0402908	71	14	83	1156	169	876	133	583.5	516
CHIANG_LIVER_CANCER_SUBCLASS_UNANNOTATED_DN	0	0	0	3323	187	2.4774225	55	14	63	406	566	800	563	583.75	517
PROSTATE_SHEPHERD08_50GENES_4	0	0	0	1520	47	2.2318852	53	7	57	740	638	202	760	585	518
REACTOME_CYCLIN_E_ASSOCIATED_EVENTS_DURING_G1_S_TRANSITION_	0	0	0	3021	63	2.2345994	59	13	67	735	446	702	458	585.25	519
BREAST_DAIRKEE04_681GENES	0	0	0	3218	508	2.5998158	53	14	60	292	622	789	647	587.5	520
PROSTATE_MA06_42GENES	0	0	0	1654	36	2.2283523	53	7	57	747	639	203	761	587.5	521
BREAST_CHANG04_772GENES_WOUNDHEALING_CSR_GENES	0	0	0	2756	567	2.6017714	50	12	56	290	753	535	776	588.5	522
COLON_GRADE07_74GENES	0	0	0	1728	59	2.3173022	51	7	55	620	724	196	816	589	523
XU_CREBBP_TARGETS_UP	0	1.58e-05	2.5e-02	2636	25	2.0246165	64	11	72	1205	310	505	339	589.75	524
GO_DNA_REPLICATION	0	0	0	2912	199	2.5270405	52	13	59	361	674	646	684	591.25	525
MITSIADES_RESPONSE_TO_APLIDIN_DN	0	0	0	2267	247	2.6124454	48	10	53	281	821	396	869	591.75	526
KAECH_DAY8_EFF_VS_DAY15_EFF_CD8_TCELL_UP	0	0	0	3149	193	2.429277	55	14	64	463	568	803	533	591.75	527
GSE32986_UNSTIM_VS_CURDLAN_HIGHDOSE_STIM_DC_UP	0	0	0	2575	194	2.4161015	52	11	57	478	677	458	754	591.75	528
GO_PRERIBOSOME	0	0	0	3699	60	2.1908994	65	16	77	824	280	1040	227	592.75	529
REACTOME_PREFOLDIN_MEDIATED_TRANSFER_OF_SUBSTRATE_TO_CCT_TRIC	0	8.80e-06	1.3e-02	3702	25	2.0527713	76	16	90	1123	107	1080	66	594	530
OVARIAN_OUELLET05_137GENES	0	0	0	2586	128	2.3303597	53	11	59	593	630	467	692	595.5	531
REACTOME_METABOLISM_OF_NON_CODING_RNA	0	0	0	4264	48	2.206058	67	18	81	788	239	1200	156	595.75	532
BREAST_MILLER05_P53	0	0	0	2156	808	2.722873	46	9	49	180	902	300	1005	596.75	533
GCM_APEX1	0	0	0	3994	114	2.3704724	60	17	72	540	412	1115	327	598.5	534
REACTOME_REGULATION_OF_MRNA_STABILITY_BY_PROTEINS_THAT_BIND_AU_RICH_ELEMENTS	0	0	0	3327	82	2.2636669	59	14	68	692	444	829	430	598.75	535
GNF2_PTX3	0	8.61e-07	1.0e-03	3422	36	2.1680365	64	15	75	876	308	947	267	599.5	536
SEMENZA_HIF1_TARGETS	0	0	0	2712	36	2.1773047	58	12	66	855	487	573	484	599.75	537
REACTOME_APC_C_CDH1_MEDIATED_DEGRADATION_OF_CDC20_AND_OTHER_APC_C_CDH1_TARGETED_PROTEINS_IN_LATE_MITOSIS_EARLY_G1	0	0	0	3021	67	2.3378015	55	13	63	583	573	679	567	600.5	538
BREAST_KLEIN07_63GENES_HUMAN_MOUSE	0	0	0	1748	63	2.404733	49	8	53	497	791	245	873	601.5	539
CAFFAREL_RESPONSE_TO_THC_DN	0	8.00e-07	1.0e-03	2271	31	2.1425421	58	10	64	943	489	430	545	601.75	540
MORF_SKP1A	0	0	0	3859	200	2.4416738	58	17	70	452	471	1107	378	602	541
REACTOME_APC_C_CDC20_MEDIATED_DEGRADATION_OF_MITOTIC_PROTEINS	0	0	0	3711	68	2.3063288	60	16	72	637	414	1028	330	602.25	542
REACTOME_PACKAGING_OF_TELOMERE_ENDS	0	1.52e-06	2.0e-03	3390	48	2.1180308	67	15	78	994	242	969	208	603.25	543
HESS_TARGETS_OF_HOXA9_AND_MEIS1_UP	0	0	0	2893	65	2.2544928	55	12	63	705	574	563	572	603.5	544
LUNG_CHITALE09_105GENES	0	0	0	1362	83	2.2664726	51	6	54	688	728	149	850	603.75	545
AMIT_SERUM_RESPONSE_480_MCF10A	0	0	0	3622	37	2.1715887	65	16	77	863	281	1044	228	604	546
GO_SISTER_CHROMATID_SEGREGATION	0	0	0	2187	173	2.5641084	47	9	52	323	869	316	914	605.5	547
GSE22611_NOD2_TRANSDUCED_VS_CTRL_HEK293T_STIMULATED_WITH_MDP_2H_DN	0	0	0	3680	178	2.3919427	58	16	68	510	473	1016	427	606.5	548
CROONQUIST_NRAS_VS_STROMAL_STIMULATION_DN	0	0	0	1830	98	2.3378222	50	8	54	582	757	246	845	607.5	549
BONEMARROW_CROONQUIST03_50GENES_NRASIL6	0	0	0	889	49	2.234622	51	4	53	733	730	86	882	607.75	550
GO_RIBOSOMAL_SMALL_SUBUNIT_BIOGENESIS	0	8.51e-07	1.0e-03	4283	57	2.1635888	68	18	84	887	222	1208	118	608.75	551
GSE15271_CXCR4_POS_VS_NEG_GC_BCELL_UP	0	0	0	3775	172	2.3861816	58	16	68	516	474	1018	428	609	552
REACTOME_P53_DEPENDENT_G1_DNA_DAMAGE_RESPONSE	0	8.38e-07	1.0e-03	3787	55	2.1596453	65	16	78	900	282	1049	206	609.25	553
PROSTATE_CHAMBERS09_47GENES	0	0	0	1972	35	2.2762315	51	8	56	676	727	252	783	609.5	554
PROSTATE_CHAMBERS09_259GENES	0	0	0	3114	194	2.4374325	52	13	60	456	676	659	650	610.25	555
GO_REGULATION_OF_TRANSCRIPTION_INVOLVED_IN_G1_S_TRANSITION_OF_MITOTIC_CELL_CYCLE	0	2.93e-06	4.0e-03	1432	27	2.0965548	56	6	59	1035	551	155	705	611.5	556
GNF2_APEX1	0	0	0	3337	90	2.3102067	57	14	66	632	515	822	478	611.75	557
BREAST_WONSEY05_27GENES	0	5.65e-06	8.0e-03	2431	27	2.0745294	59	10	66	1076	453	432	486	611.75	558
REACTOME_AUTODEGRADATION_OF_THE_E3_UBIQUITIN_LIGASE_COP1	0	8.31e-07	1.0e-03	3787	49	2.157824	65	16	78	908	283	1051	207	612.25	559
GSE10239_NAIVE_VS_KLRG1HIGH_EFF_CD8_TCELL_DN	0	0	0	2179	190	2.5374207	47	9	52	349	870	319	915	613.25	560
GSE7568_IL4_VS_IL4_AND_TGFB_TREATED_MACROPHAGE_24H_DN	0	0	0	3770	184	2.3801644	58	16	68	530	476	1020	429	613.75	561
REACTOME_SCF_BETA_TRCP_MEDIATED_DEGRADATION_OF_EMI1	0	8.34e-07	1.0e-03	3021	50	2.158965	60	13	69	905	424	724	407	615	562
GSE24634_NAIVE_CD4_TCELL_VS_DAY7_IL4_CONV_TREG_DN	0	0	0	2385	197	2.4528716	49	10	54	435	789	404	840	617	563
GO_DNA_REPLICATION_DEPENDENT_NUCLEOSOME_ORGANIZATION	0	5.67e-06	8.0e-03	3893	32	2.075386	72	17	86	1073	156	1148	91	617	564
GSE17974_CTRL_VS_ACT_IL4_AND_ANTI_IL12_48H_CD4_TCELL_DN	0	0	0	2983	190	2.4957757	51	13	58	389	710	650	720	617.25	565
GCM_PFN1	0	8.27e-07	1.0e-03	3661	51	2.1560922	65	16	77	912	284	1053	229	619.5	566
MORF_AP2M1	0	0	0	3431	212	2.3817585	56	15	65	527	540	913	500	620	567
MORF_CUL1	0	0	0	3927	71	2.285591	61	17	73	661	386	1122	313	620.5	568
GO_GLUCOSE_CATABOLIC_PROCESS	0	1.48e-06	2.0e-03	3413	29	2.1056495	66	15	77	1024	259	973	231	621.75	569
GSE22432_CONVENTIONAL_CDC_VS_PLASMACYTOID_PDC_UP	0	0	0	3811	189	2.3961396	57	16	67	508	512	1015	453	622	570
GO_DNA_REPLICATION_INDEPENDENT_NUCLEOSOME_ORGANIZATION	0	0	0	2092	53	2.216006	53	9	58	765	640	352	735	623	571
BREAST_LARSSON07_71GENES	0	0	0	3016	71	2.23422	56	13	65	736	549	703	506	623.5	572
FERRANDO_T_ALL_WITH_MLL_ENL_FUSION_DN	0	0	0	2644	87	2.1867137	55	11	62	834	577	483	600	623.5	573
GSE3982_EFF_MEMORY_CD4_TCELL_VS_TH2_DN	0	0	0	3197	193	2.4471962	53	14	61	444	628	802	621	623.75	574
REACTOME_VIF_MEDIATED_DEGRADATION_OF_APOBEC3G	0	0	0	3021	51	2.1704085	59	13	67	864	452	720	459	623.75	575
LYMPHOMA_SAGAERT10_38GENES	0	8.20e-07	1.0e-03	320	27	2.1520948	52	1	53	920	690	2	886	624.5	576
HALLMARK_GLYCOLYSIS	0	0	0	3125	200	2.469174	51	13	58	414	711	654	722	625.25	577
MORF_DEK	0	0	0	4127	260	2.468138	57	18	69	417	509	1179	398	625.75	578
GSE24634_NAIVE_CD4_TCELL_VS_DAY5_IL4_CONV_TREG_DN	0	0	0	3352	197	2.3569558	55	14	63	554	572	811	566	625.75	579
GO_CONDENSED_CHROMOSOME	0	0	0	2478	191	2.620931	47	11	52	278	867	449	912	626.5	580
GSE37532_WT_VS_PPARG_KO_VISCERAL_ADIPOSE_TISSUE_TREG_UP	0	0	0	1694	196	2.6111436	44	7	47	283	974	183	1070	627.5	581
PAL_PRMT5_TARGETS_UP	0	0	0	3519	199	2.4421036	54	15	63	451	592	905	565	628.25	582
REACTOME_CROSS_PRESENTATION_OF_SOLUBLE_EXOGENOUS_ANTIGENS_ENDOSOMES	0	8.01e-07	1.0e-03	3711	48	2.1445282	65	16	77	942	285	1058	230	628.75	583
REACTOME_FORMATION_OF_THE_HIV1_EARLY_ELONGATION_COMPLEX	0	0	0	3934	33	2.1852782	64	17	76	837	306	1134	246	630.75	584
GSE40274_CTRL_VS_FOXP3_AND_XBP1_TRANSDUCED_ACTIVATED_CD4_TCELL_UP	0	0	0	3890	161	2.359394	58	17	70	552	477	1117	379	631.25	585
GNF2_BUB3	0	1.42e-05	2.2e-02	3984	28	2.0336382	75	17	90	1175	124	1160	67	631.5	586
BREAST_WILLIAMS09_302GENES	0	0	0	1161	234	2.6811543	42	5	44	221	1058	101	1149	632.25	587
BREAST_DESMEDT08_229GENES_AURKA_MODULE	0	0	0	2112	219	2.4989731	47	9	51	386	872	326	945	632.25	588
GSE43863_NAIVE_VS_MEMORY_TFH_CD4_TCELL_D150_LCMV_DN	0	0	0	4244	188	2.3285658	60	18	72	598	413	1189	329	632.25	589
KEGG_CELL_CYCLE	0	0	0	3790	128	2.3845391	56	16	67	518	539	1019	454	632.5	590
REACTOME_MRNA_SPLICING_MINOR_PATHWAY	0	1.56e-06	2.0e-03	3972	45	2.1313512	67	17	80	970	241	1141	179	632.75	591
STOMACH_KIM03_57GENES_UPREGULATED	0	1.48e-06	2.0e-03	2659	52	2.1040688	58	11	65	1025	491	499	517	633	592
SLEBOS_HEAD_AND_NECK_CANCER_WITH_HPV_UP	0	0	0	3596	80	2.22848	59	15	69	746	448	935	404	633.25	593
GO_NADH_METABOLIC_PROCESS	0	7.96e-07	1.0e-03	3413	35	2.1403635	63	15	74	948	336	960	290	633.5	594
MODULE_105	0	0	0	2124	199	2.5507803	46	9	50	339	905	317	974	633.75	595
GO_DNA_REPLICATION_INDEPENDENT_NUCLEOSOME_ASSEMBLY	0	0	0	2092	53	2.2000284	53	9	58	803	642	356	736	634.25	596
NAKAMURA_TUMOR_ZONE_PERIPHERAL_VS_CENTRAL_UP	0	0	0	3290	272	2.536792	51	14	59	352	707	796	683	634.5	597
MORF_GNB1	0	0	0	4290	302	2.4423351	57	18	69	450	510	1181	399	635	598
GSE17974_0H_VS_48H_IN_VITRO_ACT_CD4_TCELL_DN	0	0	0	3954	185	2.4052694	57	17	68	495	511	1112	425	635.75	599
LYMPHOMA_SORICH08_50GENES	0	0	0	413	49	2.2289221	49	2	50	744	799	20	982	636.25	600
AMIT_EGF_RESPONSE_480_MCF10A	0	8.10e-07	1.0e-03	2769	42	2.149992	57	12	65	931	524	578	513	636.5	601
BREAST_KOTE-JARAI04_79GENES	0	8.17e-07	1.0e-03	3457	58	2.1517422	62	15	73	923	355	952	317	636.75	602
GSE36476_CTRL_VS_TSST_ACT_16H_MEMORY_CD4_TCELL_OLD_DN	0	0	0	2875	197	2.3566093	51	12	58	556	718	550	726	637.5	603
GSE40274_FOXP3_VS_FOXP3_AND_EOS_TRANSDUCED_ACTIVATED_CD4_TCELL_DN	0	0	0	1968	185	2.5231714	45	8	49	364	939	241	1008	638	604
GNF2_DEK	0	0	0	3204	58	2.2422426	57	14	66	722	518	832	481	638.25	605
GSE21063_CTRL_VS_ANTI_IGM_STIM_BCELL_NFATC1_KO_8H_DN	0	0	0	1703	188	2.564065	44	7	47	324	975	184	1071	638.5	606
MORI_MATURE_B_LYMPHOCYTE_DN	0	0	0	2660	75	2.3231053	51	11	57	607	723	468	757	638.75	607
INTESTINE_JINAWATH04_153GENES	0	0	0	2215	127	2.3904257	49	10	54	513	792	408	843	639	608
GSE20727_CTRL_VS_ROS_INH_AND_DNFB_ALLERGEN_TREATED_DC_DN	0	0	0	2697	190	2.4648216	49	12	55	422	788	546	804	640	609
BREAST_HAIBEKAINS10_229GENES_GENIUS_ERPOSHER2NEG	0	0	0	2112	219	2.472179	47	9	51	413	873	331	947	641	610
GSE43863_TH1_VS_LY6C_INT_CXCR5POS_EFFECTOR_CD4_TCELL_UP	0	0	0	2923	192	2.424971	51	13	58	466	713	661	724	641	611
GO_DNA_PACKAGING_COMPLEX	0	0	0	3390	105	2.3672142	55	15	64	543	571	915	535	641	612
TONKS_TARGETS_OF_RUNX1_RUNX1T1_FUSION_MONOCYTE_UP	0	0	0	3679	198	2.3904378	56	16	65	512	538	1017	498	641.25	613
GSE3982_BASOPHIL_VS_TH1_DN	0	0	0	3081	193	2.3156946	53	13	61	624	631	686	626	641.75	614
OVARIAN_MALONEY07_84GENES	0	0	0	3012	74	2.2698517	54	13	62	684	598	692	595	642.25	615
PATIL_LIVER_CANCER	0	0	0	3174	716	2.6954143	49	14	55	208	782	781	800	642.75	616
GSE17974_0H_VS_12H_IN_VITRO_ACT_CD4_TCELL_DN	0	0	0	3971	188	2.4115973	56	17	67	484	536	1111	451	645.5	617
REACTOME_DNA_REPAIR	0	0	0	3995	105	2.3280137	58	17	70	603	480	1119	381	645.75	618
LEONARD_HYPOXIA	0	2.36e-05	3.9e-02	2625	46	2.0050552	61	11	68	1255	391	508	434	647	619
GO_NUCLEOSIDE_MONOPHOSPHATE_BIOSYNTHETIC_PROCESS	0	0	0	2706	81	2.2369995	53	12	60	730	637	565	657	647.25	620
GO_DNA_REPLICATION_DEPENDENT_NUCLEOSOME_ASSEMBLY	0	1.48e-05	2.3e-02	3893	32	2.0317318	72	17	86	1181	158	1161	92	648	621
STOMACH_BONELLI10_61GENES	0	0	0	1610	60	2.364311	47	7	50	547	876	192	978	648.25	622
GARCIA_TARGETS_OF_FLI1_AND_DAX1_DN	0	0	0	2577	169	2.4205775	48	11	54	471	826	457	842	649	623
MORF_GPX4	0	8.36e-07	1.0e-03	3770	53	2.1593564	62	16	74	903	354	1050	289	649	624
PROSTATE_NANNI06_70GENES	0	1.47e-06	2.0e-03	4166	69	2.1016705	68	18	83	1029	223	1218	130	650	625
GCM_CSNK2B	0	0	0	4232	99	2.2706487	60	18	73	682	417	1193	314	651.5	626
GSE23568_ID3_KO_VS_WT_CD8_TCELL_UP	0	0	0	2433	196	2.353891	49	10	54	558	794	411	844	651.75	627
GSE17974_CTRL_VS_ACT_IL4_AND_ANTI_IL12_12H_CD4_TCELL_DN	0	0	0	3652	185	2.3471742	56	16	66	566	542	1024	477	652.25	628
KEGG_HOMOLOGOUS_RECOMBINATION	0	5.65e-06	8.0e-03	1364	26	2.0741725	54	6	57	1077	610	156	768	652.75	629
REACTOME_ELONGATION_ARREST_AND_RECOVERY	0	4.31e-06	6.0e-03	4120	32	2.0857296	69	18	83	1058	204	1221	131	653.5	630
GO_G1_S_TRANSITION_OF_MITOTIC_CELL_CYCLE	0	0	0	1469	110	2.4733868	44	6	46	411	978	135	1096	655	631
GO_SPLICEOSOMAL_TRI_SNRNP_COMPLEX	0	2.36e-05	3.9e-02	3453	26	2.004879	69	15	81	1256	205	999	160	655	632
GSE31082_DN_VS_CD8_SP_THYMOCYTE_UP	0	0	0	3214	191	2.4099705	52	14	60	486	678	807	651	655.5	633
WAKASUGI_HAVE_ZNF143_BINDING_SITES	0	8.62e-07	1.0e-03	3095	58	2.1681027	57	13	65	875	522	721	510	657	634
GCM_CBFB	0	1.57e-06	2.0e-03	4371	70	2.132912	66	19	81	964	257	1250	157	657	635
GO_CELL_CYCLE_G1_S_PHASE_TRANSITION	0	0	0	1469	110	2.4688587	44	6	46	416	980	136	1097	657.25	636
GSE22432_PDC_VS_TGFB1_TREATEDCOMMON_DC_PROGENITOR_UP	0	0	0	4548	190	2.3207734	59	20	73	613	442	1262	312	657.25	637
BURTON_ADIPOGENESIS_4	0	3.64e-06	5.0e-03	3165	47	2.0921748	62	14	71	1043	358	862	366	657.25	638
RODRIGUES_THYROID_CARCINOMA_ANAPLASTIC_UP	0	0	0	3139	701	2.6321287	47	13	53	266	866	633	868	658.25	639
GCM_PSME1	0	0	0	4371	85	2.168523	64	19	78	874	307	1249	205	658.75	640
GSE43863_TH1_VS_TFH_MEMORY_CD4_TCELL_UP	0	0	0	4244	191	2.2779553	59	18	72	672	443	1192	332	659.75	641
GSE21546_WT_VS_ELK1_KO_ANTI_CD3_STIM_DP_THYMOCYTES_DN	0	0	0	2973	190	2.513344	48	13	55	373	824	648	803	662	642
REACTOME_TRANSCRIPTION_COUPLED_NER_TC_NER	0	0	0	1971	44	2.1990097	50	8	55	806	765	256	821	662	643
MODULE_52	0	0	0	2767	428	2.6178093	46	12	51	279	903	532	941	663.75	644
STOMACH_LEE04_32GENES	0	1.36e-05	2.1e-02	4181	28	2.0362651	71	18	87	1170	170	1230	88	664.5	645
GSE29614_CTRL_VS_DAY7_TIV_FLU_VACCINE_PBMC_DN	0	0	0	2425	188	2.4786608	46	10	51	405	907	402	946	665	646
LI_DCP2_BOUND_MRNA	0	0	0	3317	87	2.2802198	54	14	63	669	597	825	570	665.25	647
JAEGER_METASTASIS_UP	0	0	0	1813	44	2.294134	48	8	52	652	839	250	921	665.5	648
KAECH_DAY8_EFF_VS_MEMORY_CD8_TCELL_UP	0	0	0	2923	193	2.3628578	51	13	58	548	717	674	725	666	649
MALONEY_RESPONSE_TO_17AAG_DN	0	0	0	3012	79	2.251968	53	13	61	707	634	695	628	666	650
MORF_CCNF	0	0	0	2344	75	2.305131	49	10	55	638	797	414	817	666.5	651
BRAIN_LI09_54GENES	0	1.51e-06	2.0e-03	3397	50	2.1140473	62	15	72	1004	357	971	338	667.5	652
RAMASWAMY_METASTASIS_UP	0	0	0	2935	65	2.1964774	55	13	63	810	576	711	574	667.75	653
GSE12845_IGD_POS_BLOOD_VS_PRE_GC_TONSIL_BCELL_DN	0	0	0	1122	196	2.5356257	42	5	44	353	1059	110	1150	668	654
REACTOME_GLYCOLYSIS	0	4.98e-06	7.0e-03	3413	27	2.0792158	63	15	74	1069	337	978	291	668.75	655
GO_MATURATION_OF_SSU_RRNA	0	6.90e-06	1.0e-02	4133	41	2.0648923	68	18	83	1101	224	1224	132	670.25	656
KEGG_PYRIMIDINE_METABOLISM	0	0	0	3031	98	2.2430334	53	13	61	720	635	698	630	670.75	657
BENPORATH_ES_CORE_NINE_CORRELATED	0	0	0	3975	100	2.181225	61	17	73	844	389	1135	316	671	658
LYMPHOMA_GENTLES09_780GENES	0	0	0	3226	570	2.559012	49	14	56	330	786	793	777	671.5	659
LEUKEMIA_SORICH08_50GENES	0	8.55e-07	1.0e-03	413	49	2.164555	49	2	50	882	804	21	984	672.75	660
HALLMARK_DNA_REPAIR	0	0	0	4263	150	2.243986	59	18	72	719	445	1195	333	673	661
GNF2_NPM1	0	0	0	3337	70	2.2607296	54	14	63	696	599	830	571	674	662
GSE3982_EOSINOPHIL_VS_TH1_DN	0	0	0	3735	195	2.3655088	54	16	64	546	594	1021	536	674.25	663
GSE369_IFNG_KO_VS_WT_LIVER_DN	0	0	0	4712	191	2.2243798	60	20	75	749	420	1264	266	674.75	664
YAO_TEMPORAL_RESPONSE_TO_PROGESTERONE_CLUSTER_11	0	8.24e-07	1.0e-03	2878	101	2.154702	54	12	62	916	604	577	605	675.5	665
GO_RNA_POLYMERASE_ACTIVITY	0	1.19e-05	1.8e-02	3997	43	2.0425873	67	17	81	1146	243	1157	158	676	666
TESTICULAR_SUGIMURA04_30GENES_TERATOMA	0	7.99e-07	1.0e-03	788	26	2.1422892	50	3	52	944	770	64	931	677.25	667
GSE25085_FETAL_LIVER_VS_ADULT_BM_SP4_THYMIC_IMPLANT_DN	0	0	0	2280	187	2.4434874	46	10	51	449	909	405	948	677.75	668
KINSEY_TARGETS_OF_EWSR1_FLII_FUSION_UP	0	0	0	3298	1219	2.7400286	47	14	52	171	862	775	906	678.5	669
GO_TELOMERE_ORGANIZATION	0	0	0	4095	103	2.2317524	59	18	72	741	447	1196	334	679.5	670
GSE40274_CTRL_VS_FOXP3_AND_HELIOS_TRANSDUCED_ACTIVATED_CD4_TCELL_DN	0	0	0	3226	187	2.3419142	52	14	60	573	681	815	654	680.75	671
GSE28726_NAIVE_VS_ACTIVATED_VA24NEG_NKTCELL_UP	0	0	0	3973	199	2.327666	56	17	67	604	543	1120	457	681	672
RPS14_DN.V1_DN	0	0	0	3563	184	2.3904934	52	15	61	511	680	912	623	681.5	673
GSE17974_0H_VS_72H_IN_VITRO_ACT_CD4_TCELL_DN	0	0	0	3581	186	2.3323088	53	15	62	591	629	917	591	682	674
REACTOME_FORMATION_OF_RNA_POL_II_ELONGATION_COMPLEX_	0	0	0	4120	44	2.1792054	61	18	74	847	390	1205	288	682.5	675
GSE24671_BAKIMULC_VS_SENDAI_VIRUS_INFECTED_MOUSE_SPLENOCYTES_UP	0	0	0	3079	188	2.44469	48	13	55	447	825	658	805	683.75	676
CHICAS_RB1_TARGETS_LOW_SERUM	0	0	0	4016	88	2.2025735	59	17	71	797	449	1130	361	684.25	677
GO_NUCLEAR_CHROMOSOME_SEGREGATION	0	0	0	3172	220	2.5127423	49	14	56	375	787	798	779	684.75	678
GO_DNA_PACKAGING	0	0	0	3407	186	2.4497268	51	15	59	441	712	904	688	686.25	679
GSE46606_UNSTIM_VS_CD40L_IL2_IL5_DAY3_STIMULATED_BCELL_DN	0	0	0	3661	193	2.3353467	54	16	64	586	595	1027	537	686.25	680
VIRAL_CAIRO08_982GENES	0	0	0	2422	801	2.5519664	44	10	48	336	976	398	1042	688	681
GSE24634_NAIVE_CD4_TCELL_VS_DAY3_IL4_CONV_TREG_DN	0	0	0	2487	196	2.3395972	48	11	53	579	832	466	878	688.75	682
BREAST_PAWITAN05_64GENES_PROGNOSISGENES	0	0	0	619	51	2.213035	47	3	48	771	883	62	1047	690.75	683
GO_RIBONUCLEOPROTEIN_COMPLEX_LOCALIZATION	0	0	0	4371	118	2.1953986	60	19	74	812	422	1246	287	691.75	684
FEVR_CTNNB1_TARGETS_DN	0	0	0	2912	535	2.6101053	46	13	51	285	904	637	942	692	685
GO_DNA_CONFORMATION_CHANGE	0	0	0	4118	263	2.4312136	54	18	64	462	593	1182	532	692.25	686
BENPORATH_ES_1	0	0	0	2852	369	2.4997926	46	12	51	384	906	542	944	694	687
GSE20715_0H_VS_48H_OZONE_LUNG_DN	0	0	0	2810	200	2.473577	46	12	52	410	908	543	916	694.25	688
GSE3982_EFF_MEMORY_CD4_TCELL_VS_TH1_DN	0	0	0	3380	191	2.3995633	51	15	60	501	714	911	652	694.5	689
BREAST_VAN'TVEER02_231GENES_POORPROGNOSISSIGNATURE	0	0	0	2748	181	2.3197138	49	12	55	615	796	554	815	695	690
GO_CHROMOSOMAL_REGION	0	0	0	3407	321	2.4803033	50	15	58	404	754	902	721	695.25	691
BREAST_LIN09_128GENES	0	0	0	3787	69	2.1790926	58	16	69	848	486	1042	406	695.5	692
STEMCELL_MATUSHANSKY08_1453GENES	0	0	0	3160	1246	2.6742864	47	14	52	230	864	786	908	697	693
HOXA9_DN.V1_DN	0	0	0	3062	185	2.4065938	48	13	55	493	827	663	806	697.25	694
GSE20715_0H_VS_48H_OZONE_TLR4_KO_LUNG_DN	0	0	0	2278	197	2.4176457	45	10	50	476	942	407	976	700.25	695
GSE45365_HEALTHY_VS_MCMV_INFECTION_CD11B_DC_DN	0	0	0	791	186	2.6725194	31	3	31	233	1262	44	1268	701.75	696
GSE41867_DAY6_VS_DAY8_LCMV_ARMSTRONG_EFFECTOR_CD8_TCELL_DN	0	0	0	3775	192	2.3012516	54	16	64	643	596	1030	538	701.75	697
GSE31082_DN_VS_DP_THYMOCYTE_UP	0	0	0	3526	192	2.3813639	51	15	60	528	715	914	653	702.5	698
GO_SPINDLE_MIDZONE	0	0	0	971	27	2.3084116	44	4	46	635	987	85	1104	702.75	699
GSE16451_CTRL_VS_WEST_EQUINE_ENC_VIRUS_IMMATURE_NEURON_CELL_LINE_DN	0	0	0	3026	190	2.3945181	48	13	55	509	828	668	807	703	700
YAO_TEMPORAL_RESPONSE_TO_PROGESTERONE_CLUSTER_13	0	0	0	3457	163	2.284853	53	15	62	664	632	925	592	703.25	701
CROMER_TUMORIGENESIS_UP	0	6.34e-06	9.0e-03	4047	62	2.0724053	63	17	76	1080	338	1149	247	703.5	702
GSE13547_CTRL_VS_ANTI_IGM_STIM_BCELL_2H_UP	0	0	0	1321	179	2.4087327	42	6	45	490	1061	138	1128	704.25	703
GSE15624_CTRL_VS_3H_HALOFUGINONE_TREATED_CD4_TCELL_DN	0	0	0	3470	158	2.2807298	53	15	62	668	633	926	593	705	704
GO_MACROMOLECULAR_COMPLEX_DISASSEMBLY	0	0	0	3191	179	2.34789	51	14	58	564	719	812	727	705.5	705
GSE23321_EFFECTOR_MEMORY_VS_NAIVE_CD8_TCELL_DN	0	0	0	4490	187	2.2192607	58	19	72	759	483	1245	335	705.5	706
PANCREAS_NAKAMURA04_43GENES	0	4.35e-06	6.0e-03	2687	42	2.0901165	55	12	62	1048	581	585	608	705.5	707
CASORELLI_ACUTE_PROMYELOCYTIC_LEUKEMIA_DN	0	0	0	3183	651	2.5941658	47	14	53	298	868	791	870	706.75	708
STEMCELL_AMUNDSON08_138GENES	0	0	0	3134	126	2.3837833	48	13	55	521	829	670	808	707	709
GSE32164_RESTING_DIFFERENTIATED_VS_ALTERNATIVELY_ACT_M2_MACROPHAGE_UP	0	0	0	3308	198	2.3467562	51	14	58	567	720	813	728	707	710
MORI_EMU_MYC_LYMPHOMA_BY_ONSET_TIME_UP	0	0	0	3354	102	2.328135	51	14	59	600	721	818	693	708	711
COLON_BRACONI09_73GENES	0	0	0	1826	71	2.1985977	48	8	52	807	842	257	928	708.5	712
GO_TRNA_MODIFICATION	0	0	0	3334	58	2.1692057	55	14	64	872	579	842	543	709	713
GO_MATURATION_OF_SSU_RRNA_FROM_TRICISTRONIC_RRNA_TRANSCRIPT_SSU_RRNA_5_8S_RRNA_LSU_RRNA_	0	1.58e-05	2.5e-02	4133	33	2.025723	67	18	81	1200	244	1237	159	710	714
CHICAS_RB1_TARGETS_GROWING	0	0	0	2053	236	2.483156	43	9	46	401	1018	328	1095	710.5	715
STEMCELL_MEIJDEN02_222GENES	0	0	0	3554	209	2.4089446	50	15	59	488	756	909	689	710.5	716
GO_MITOTIC_SISTER_CHROMATID_SEGREGATION	0	0	0	1181	88	2.4319103	41	5	43	461	1098	112	1172	710.75	717
KAUFFMANN_DNA_REPLICATION_GENES	0	0	0	3431	145	2.3181763	52	15	61	616	682	920	625	710.75	718
GSE1460_INTRATHYMIC_T_PROGENITOR_VS_NAIVE_CD4_TCELL_CORD_BLOOD_UP	0	0	0	3048	193	2.3345754	49	13	56	587	795	680	782	711	719
HALLMARK_UNFOLDED_PROTEIN_RESPONSE	0	0	0	2833	113	2.224064	50	12	57	751	763	568	762	711	720
PROSTATE_STANBROUGH06_89GENES	0	0	0	1830	75	2.236568	47	8	50	731	881	253	981	711.5	721
REACTOME_NEP_NS2_INTERACTS_WITH_THE_CELLULAR_EXPORT_MACHINERY	0	8.88e-06	1.3e-02	1527	27	2.055831	52	7	55	1113	695	211	828	711.75	722
GO_RIBOSOME_BIOGENESIS	0	0	0	4693	300	2.3048344	56	20	69	640	544	1263	401	712	723
SHEPARD_BMYB_TARGETS	0	0	0	784	70	2.440588	40	3	41	454	1134	56	1206	712.5	724
GO_PROTEASOME_COMPLEX	0	0	0	3021	76	2.183009	53	13	60	841	643	715	660	714.75	725
GO_CHROMOSOME_SEGREGATION	0	0	0	3172	262	2.5325384	47	14	54	355	871	797	838	715.25	726
LUNG_NOT_CANCER_GOLPON04_242GENES	0	0	0	3153	210	2.316394	51	14	59	622	725	819	695	715.25	727
GSE21670_UNTREATED_VS_TGFB_IL6_TREATED_CD4_TCELL_UP	0	0	0	2979	192	2.4369895	47	13	53	457	875	660	872	716	728
PANCREAS_GROTZMANN04_118GENES	0	0	0	1918	111	2.424493	42	8	46	468	1060	244	1098	717.5	729
GO_DNA_BIOSYNTHETIC_PROCESS	0	0	0	2875	112	2.293466	48	12	55	653	840	559	819	717.75	730
GSE30971_WBP7_HET_VS_KO_MACROPHAGE_4H_LPS_STIM_UP	0	0	0	3081	190	2.3451235	48	13	55	570	830	676	809	721.25	731
GCM_ACTG1	0	0	0	4371	124	2.1777325	59	19	72	851	451	1248	337	721.75	732
BREAST_MILLER07_52GENES	0	0	0	963	48	2.187331	46	4	48	831	918	90	1052	722.75	733
GO_ATP_DEPENDENT_CHROMATIN_REMODELING	0	0	0	2092	74	2.2934155	46	9	50	654	915	344	980	723.25	734
GSE40274_CTRL_VS_XBP1_TRANSDUCED_ACTIVATED_CD4_TCELL_DN	0	0	0	3060	163	2.3409302	48	13	55	576	831	678	810	723.75	735
BASSO_B_LYMPHOCYTE_NETWORK	0	0	0	2028	143	2.1924064	48	9	53	820	843	357	884	726	736
GNF2_KPNB1	0	0	0	4441	71	2.1948428	58	19	71	815	484	1247	362	727	737
GSE11386_NAIVE_VS_MEMORY_BCELL_UP	0	0	0	2214	182	2.3669343	45	10	49	544	944	410	1014	728	738
REACTOME_RNA_POL_II_TRANSCRIPTION	0	0	0	4120	104	2.183375	58	18	70	840	485	1204	384	728.25	739
REACTOME_RNA_POL_II_PRE_TRANSCRIPTION_EVENTS	0	0	0	4120	60	2.1770735	58	18	71	856	488	1206	363	728.25	740
GOLDRATH_NAIVE_VS_EFF_CD8_TCELL_DN	0	0	0	1651	195	2.3409631	43	7	45	575	1021	194	1129	729.75	741
GSE2770_UNTREATED_VS_IL4_TREATED_ACT_CD4_TCELL_48H_DN	0	0	0	3191	188	2.334335	50	14	57	588	758	817	756	729.75	742
GNF2_DENR	0	4.97e-06	7.0e-03	4107	50	2.077393	62	18	75	1070	359	1223	269	730.25	743
KAUFFMANN_DNA_REPAIR_GENES	0	0	0	3462	226	2.4182017	49	15	57	474	790	907	753	731	744
GSE2770_TGFB_AND_IL4_VS_IL12_TREATED_ACT_CD4_TCELL_6H_DN	0	0	0	4593	185	2.2090006	57	20	71	778	521	1265	360	731	745
MORF_NME2	0	0	0	3431	152	2.2401648	53	15	61	725	636	932	632	731.25	746
GO_DNA_HELICASE_ACTIVITY	0	8.60e-07	1.0e-03	1741	51	2.1673677	47	7	51	877	887	206	957	731.75	747
GSE32986_UNSTIM_VS_GMCSF_AND_CURDLAN_HIGHDOSE_STIM_DC_UP	0	0	0	2862	192	2.2990997	47	12	54	646	877	557	848	732	748
GSE23114_PERITONEAL_CAVITY_B1A_BCELL_VS_SPLEEN_BCELL_DN	0	0	0	2969	195	2.3264933	48	13	55	605	834	682	812	733.25	749
GO_DNA_DAMAGE_RESPONSE_DETECTION_OF_DNA_DAMAGE	0	5.66e-06	8.0e-03	2451	36	2.0748334	53	11	59	1075	651	501	706	733.25	750
GO_REPLICATION_FORK	0	0	0	1374	60	2.1694238	47	6	49	869	886	152	1027	733.5	751
GSE3982_EOSINOPHIL_VS_TH2_DN	0	0	0	3180	189	2.3148024	50	14	58	625	760	820	731	734	752
GSE13547_CTRL_VS_ANTI_IGM_STIM_ZFX_KO_BCELL_2H_UP	0	0	0	2196	162	2.3299966	44	9	49	595	985	342	1015	734.25	753
GSE7568_IL4_TGFB_DEXAMETHASONE_VS_IL4_TGFB_TREATED_MACROPHAGE_UP	0	0	0	3092	172	2.3225172	48	13	55	608	835	683	813	734.75	754
MESENCHYMALSTEMCELLS_YAMAMOTO08_387GENES	0	0	0	2010	265	2.6254725	39	9	42	276	1169	309	1190	736	755
PROSTATE_WANG09_181GENES	0	0	0	696	160	2.4265385	38	3	38	464	1189	57	1234	736	756
GO_DNA_TEMPLATED_TRANSCRIPTION_TERMINATION	0	6.91e-06	1.0e-02	4454	101	2.0657	62	19	77	1100	360	1254	232	736.5	757
GSE24574_NAIVE_VS_TCONV_CD4_TCELL_DN	0	0	0	3321	196	2.284332	51	14	58	665	726	824	732	736.75	758
GSE14415_ACT_VS_CTRL_NATURAL_TREG_UP	0	0	0	3811	166	2.2129445	54	16	64	772	601	1036	541	737.5	759
GSE12392_CD8A_POS_VS_NEG_SPLEEN_DC_DN	0	0	0	1728	195	2.3886669	41	7	44	515	1101	190	1152	739.5	760
BREAST_PARKER09_50GENES_INTRINSICGENES_PAM50	0	0	0	571	48	2.2608788	42	2	43	695	1070	19	1175	739.75	761
REACTOME_TRANSPORT_OF_MATURE_MRNA_DERIVED_FROM_AN_INTRONLESS_TRANSCRIPT	0	1.82e-05	2.9e-02	1527	33	2.0205219	52	7	55	1211	699	217	833	740	762
REACTOME_LATE_PHASE_OF_HIV_LIFE_CYCLE	0	0	0	4144	102	2.24415	55	18	66	718	575	1194	480	741.75	763
GSE41867_LCMV_ARMSTRONG_VS_CLONE13_DAY6_EFFECTOR_CD8_TCELL_DN	0	0	0	3540	189	2.2426438	52	15	61	721	684	931	631	741.75	764
BREAST_NAGARAJA10_1345GENES	0	0	0	3100	1034	2.5457354	44	13	49	344	977	643	1007	742.75	765
GO_PURINE_NUCLEOSIDE_MONOPHOSPHATE_BIOSYNTHETIC_PROCESS	0	4.99e-06	7.0e-03	2706	60	2.0802548	53	12	60	1066	650	589	667	743	766
TURASHVILI_BREAST_DUCTAL_CARCINOMA_VS_DUCTAL_NORMAL_UP	0	0	0	2508	43	2.1719368	49	11	55	862	802	487	823	743.5	767
GSE17301_IFNA2_VS_IFNA5_STIM_ACD3_ACD28_ACT_CD8_TCELL_DN	0	0	0	3052	191	2.3225129	48	13	54	609	836	684	847	744	768
GSE17974_0H_VS_6H_IN_VITRO_ACT_CD4_TCELL_DN	0	0	0	2738	184	2.2416003	48	12	54	723	841	564	851	744.75	769
GSE2405_S_AUREUS_VS_UNTREATED_NEUTROPHIL_DN	0	0	0	1296	196	2.4501436	38	6	40	439	1188	137	1217	745.25	770
KRIGE_RESPONSE_TO_TOSEDOSTAT_24HR_DN	0	0	0	3700	961	2.4499483	50	16	56	440	755	1012	781	747	771
HEADANDNECK_CROMER04_64GENES	0	1.53e-05	2.4e-02	3422	60	2.0287387	60	15	70	1190	426	991	386	748.25	772
GO_PURINE_RIBONUCLEOSIDE_MONOPHOSPHATE_BIOSYNTHETIC_PROCESS	0	6.32e-06	9.0e-03	2706	60	2.071906	53	12	60	1084	652	591	668	748.75	773
GSE41867_NAIVE_VS_EFFECTOR_CD8_TCELL_DN	0	0	0	3463	183	2.3319874	50	15	58	592	759	918	729	749.5	774
BREAST_ZUCCHI04_50GENESUP-UP-REGULATED_INV_MET	0	7.93e-07	1.0e-03	2670	40	2.138573	50	11	56	951	771	493	788	750.75	775
GSE22886_NAIVE_CD4_TCELL_VS_48H_ACT_TH2_DN	0	0	0	3006	196	2.3660924	46	13	53	545	911	673	877	751.5	776
GSE3039_B2_VS_B1_BCELL_DN	0	0	0	2881	189	2.3173738	46	12	52	619	912	555	920	751.5	777
REACTOME_AUTODEGRADATION_OF_CDH1_BY_CDH1_APC_C	0	8.22e-07	1.0e-03	3711	59	2.1542351	56	16	66	918	550	1054	485	751.75	778
COLON_IIZAKA02_68GENES	0	8.25e-07	1.0e-03	3175	58	2.1554055	53	14	62	915	645	845	604	752.25	779
GO_CHROMATIN_ASSEMBLY_OR_DISASSEMBLY	0	0	0	3407	169	2.361653	49	15	57	549	793	916	755	753.25	780
GO_TRNA_TRANSPORT	0	1.31e-05	2.0e-02	4127	34	2.0393322	62	18	75	1159	361	1228	270	754.5	781
SMID_BREAST_CANCER_BASAL_UP	0	0	0	4005	638	2.5309439	48	17	57	357	822	1102	751	758	782
PRAMOONJAGO_SOX4_TARGETS_DN	0	8.30e-07	1.0e-03	2462	51	2.157587	49	11	55	909	806	492	825	758	783
GSE45365_WT_VS_IFNAR_KO_CD11B_DC_MCMV_INFECTION_DN	0	0	0	684	180	2.455806	24	3	25	432	1273	55	1273	758.25	784
STEMCELL_PRAMOONJAGO06_50GENES_DOWNREGULATED	0	1.53e-06	2.0e-03	1910	44	2.1233585	48	8	52	989	849	263	933	758.5	785
GSE24634_IL4_VS_CTRL_TREATED_NAIVE_CD4_TCELL_DAY7_UP	0	0	0	2066	194	2.4627297	40	9	44	425	1133	333	1151	760.5	786
GNF2_MMP1	0	1.58e-05	2.5e-02	2676	32	2.025074	53	11	60	1204	661	504	673	760.5	787
GSE3982_NEUTROPHIL_VS_TH1_DN	0	0	0	3704	186	2.234604	52	16	62	734	685	1033	596	762	788
GO_TRNA_PROCESSING	0	0	0	3334	109	2.223147	50	14	59	753	764	835	697	762.25	789
BENPORATH_CYCLING_GENES	0	0	0	2973	632	2.472778	44	13	49	412	979	653	1009	763.25	790
TIEN_INTESTINE_PROBIOTICS_24HR_UP	0	0	0	3531	546	2.4525115	47	15	54	436	874	903	841	763.5	791
AFFAR_YY1_TARGETS_DN	0	0	0	1991	231	2.5138545	39	9	42	372	1170	323	1191	764	792
SARCOMA_MASON04_549GENES	0	0	0	2089	464	2.5056157	39	9	42	381	1171	325	1192	767.25	793
GSE39110_DAY3_VS_DAY6_POST_IMMUNIZATION_CD8_TCELL_WITH_IL2_TREATMENT_UP	0	0	0	2242	191	2.3831048	42	10	47	524	1064	409	1073	767.5	794
MORF_DDB1	0	0	0	4126	239	2.3128514	52	18	63	629	683	1190	568	767.5	795
GO_ATP_GENERATION_FROM_ADP	0	8.08e-07	1.0e-03	3413	39	2.1492765	54	15	63	934	606	955	576	767.75	796
GNF2_FBL	0	1.13e-05	1.7e-02	5357	144	2.044126	60	23	77	1141	425	1273	233	768	797
REACTOME_HIV_LIFE_CYCLE	0	0	0	4144	119	2.2137506	54	18	65	769	600	1197	508	768.5	798
GSE33162_UNTREATED_VS_4H_LPS_STIM_HDAC3_KO_MACROPHAGE_UP	0	0	0	3470	197	2.261234	50	15	59	694	761	928	696	769.75	799
GRAHAM_CML_QUIESCENT_VS_NORMAL_QUIESCENT_UP	0	0	0	2284	85	2.2596517	45	10	49	699	949	417	1017	770.5	800
GSE22432_MULTIPOTENT_VS_COMMON_DC_PROGENITOR_UP	0	0	0	3884	191	2.2117753	53	17	64	773	641	1129	542	771.25	801
SUNG_METASTASIS_STROMA_DN	0	1.48e-06	2.0e-03	2539	54	2.107441	50	11	56	1022	774	498	791	771.25	802
GSE32164_ALTERNATIVELY_ACT_M2_VS_CMYC_INHIBITED_MACROPHAGE_DN	0	0	0	2194	199	2.297149	43	9	47	649	1025	343	1075	773	803
JUBAN_TARGETS_OF_SPI1_AND_FLI1_DN	0	0	0	2604	91	2.2490895	45	11	51	714	951	476	951	773	804
GSE15930_NAIVE_VS_72H_IN_VITRO_STIM_CD8_TCELL_DN	0	0	0	2963	194	2.2973337	47	13	53	648	878	688	881	773.75	805
GSE45365_WT_VS_IFNAR_KO_BCELL_MCMV_INFECTION_DN	0	0	0	2051	186	2.4807065	39	9	42	403	1172	329	1193	774.25	806
REACTOME_PROCESSING_OF_CAPPED_INTRON_CONTAINING_PRE_MRNA	0	0	0	4127	140	2.1859767	55	18	66	836	578	1203	482	774.75	807
GO_CHROMOSOME_CONDENSATION	0	0	0	1181	31	2.2163224	42	5	44	763	1071	114	1156	776	808
BRAIN_LASTOWSKA07_49GENES	0	1.42e-05	2.2e-02	1694	47	2.0331419	49	7	53	1177	816	214	900	776.75	809
REACTOME_REGULATION_OF_APOPTOSIS	0	1.20e-05	1.8e-02	3021	57	2.0428228	54	13	62	1144	612	743	610	777.25	810
LINDGREN_BLADDER_CANCER_CLUSTER_1_DN	0	0	0	2992	370	2.4065607	44	13	50	494	981	664	977	779	811
GSE10239_NAIVE_VS_KLRG1INT_EFF_CD8_TCELL_DN	0	0	0	2325	189	2.3074691	43	10	48	636	1024	413	1044	779.25	812
ENDOMETRIAL_MATSUSHIMA-NISHIU01_69GENES	0	8.19e-07	1.0e-03	3290	54	2.152016	52	14	60	921	691	846	663	780.25	813
PUJANA_BRCA1_PCC_NETWORK	0	0	0	3994	1628	2.5306485	48	17	54	358	823	1103	839	780.75	814
SANSOM_APC_TARGETS_REQUIRE_MYC	0	0	0	2720	202	2.2807693	45	12	51	667	947	560	950	781	815
GO_NUCLEAR_EXPORT	0	1.55e-06	2.0e-03	4371	146	2.1299508	57	19	70	975	525	1251	385	784	816
GSE36476_CTRL_VS_TSST_ACT_16H_MEMORY_CD4_TCELL_YOUNG_DN	0	1.54e-06	2.0e-03	3792	196	2.1262882	55	16	65	980	580	1063	515	784.5	817
VANTVEER_BREAST_CANCER_ESR1_DN	0	0	0	3064	230	2.3301308	45	13	52	594	946	681	918	784.75	818
GSE8921_UNSTIM_0H_VS_TLR1_2_STIM_MONOCYTE_12H_UP	0	0	0	2299	189	2.3487802	42	10	46	562	1065	412	1103	785.5	819
BREAST_MUTARELLI08_1488GENES	0	0	0	3317	1169	2.461381	45	14	50	427	941	801	975	786	820
GSE40225_WT_VS_RIP_B7X_DIABETIC_MOUSE_PANCREATIC_CD8_TCELL_DN	0	0	0	2586	194	2.321367	43	11	48	611	1022	469	1043	786.25	821
OVARIAN_BASAKI07_46GENES_YB-1INFECTED	0	1.57e-06	2.0e-03	811	45	2.1325474	44	3	46	966	998	65	1116	786.25	822
GO_MITOTIC_CELL_CYCLE	0	0	0	3457	745	2.5212276	45	15	51	366	940	897	943	786.5	823
GO_NUCLEAR_PORE	0	2.92e-06	4.0e-03	4341	76	2.0942614	58	19	71	1039	492	1253	365	787.25	824
ACOSTA_PROLIFERATION_INDEPENDENT_MYC_TARGETS_UP	0	4.96e-06	7.0e-03	3559	82	2.0763416	55	15	65	1072	582	979	519	788	825
THILLAINADESAN_ZNF217_TARGETS_UP	0	2.04e-05	3.3e-02	3512	43	2.0134127	58	15	68	1233	494	997	432	789	826
GO_RIBOSOMAL_LARGE_SUBUNIT_BIOGENESIS	0	1.52e-05	2.4e-02	4594	48	2.0277793	60	20	75	1198	427	1266	271	790.5	827
HEADANDNECK_SENGUPTA06_403GENES	0	0	0	2639	288	2.3991761	41	11	46	502	1100	461	1100	790.75	828
GSE45365_WT_VS_IFNAR_KO_BCELL_DN	0	0	0	1684	178	2.420425	33	7	35	472	1250	189	1253	791	829
LEUKEMIA_WINTER07_116GENES	0	0	0	857	93	2.211086	41	4	42	775	1110	88	1194	791.75	830
KEGG_BASE_EXCISION_REPAIR	0	1.82e-05	2.9e-02	1407	33	2.0200167	48	6	52	1212	859	158	940	792.25	831
WONG_MITOCHONDRIA_GENE_MODULE	0	8.46e-07	1.0e-03	3352	216	2.1621747	51	14	59	892	736	843	700	792.75	832
GSE22886_NAIVE_BCELL_VS_BLOOD_PLASMA_CELL_DN	0	0	0	3563	195	2.2663314	49	15	57	690	798	927	759	793.5	833
SENGUPTA_NASOPHARYNGEAL_CARCINOMA_UP	0	0	0	3017	287	2.3896074	44	13	49	514	982	669	1012	794.25	834
LYMPHOMA_JENNER03_279GENES	0	0	0	2062	153	2.2858975	42	9	46	660	1067	346	1105	794.5	835
GO_CELL_CYCLE_PHASE_TRANSITION	0	0	0	2201	248	2.3754146	40	9	43	536	1135	338	1173	795.5	836
MORF_UBE2I	0	0	0	3431	237	2.3211472	48	15	55	612	837	919	814	795.5	837
PEART_HDAC_PROLIFERATION_CLUSTER_DN	0	1.53e-05	2.4e-02	3787	74	2.0282352	58	16	69	1195	493	1089	409	796.5	838
GSE3039_NKT_CELL_VS_ALPHABETA_CD8_TCELL_UP	0	0	0	3809	193	2.214637	51	16	60	766	731	1035	658	797.5	839
GO_METAPHASE_PLATE_CONGRESSION	0	0	0	889	41	2.1955938	41	4	43	811	1111	89	1179	797.5	840
MODULE_485	0	1.32e-05	2.0e-02	3008	51	2.0406742	53	13	61	1154	655	746	637	798	841
GO_DNA_DEPENDENT_ATPASE_ACTIVITY	0	2.92e-06	4.0e-03	4118	76	2.0941038	57	18	69	1040	526	1220	408	798.5	842
GSE22589_HEALTHY_VS_HIV_AND_SIV_INFECTED_DC_UP	0	0	0	3884	185	2.2493265	51	17	61	713	729	1124	629	798.75	843
GO_RIBONUCLEOPROTEIN_COMPLEX_BIOGENESIS	0	0	0	4829	427	2.1822498	54	21	66	843	603	1269	483	799.5	844
LEUKEMIA_PASSIOURA05_105GENES	0	0	0	2429	98	2.2140393	44	10	49	768	989	420	1023	800	845
REACTOME_MITOCHONDRIAL_PROTEIN_IMPORT	0	1.31e-05	2.0e-02	2980	51	2.0392635	53	13	61	1160	656	747	638	800.25	846
GO_DNA_TEMPLATED_TRANSCRIPTION_ELONGATION	0	7.95e-07	1.0e-03	3934	96	2.139988	54	17	65	949	607	1138	514	802	847
GO_MITOTIC_NUCLEAR_DIVISION	0	0	0	2168	351	2.452332	36	9	40	437	1224	334	1216	802.75	848
GSE19825_CD24LOW_VS_IL2RA_HIGH_DAY3_EFF_CD8_TCELL_DN	0	0	0	3587	192	2.198273	50	15	59	809	766	940	698	803.25	849
HARRIS_HYPOXIA	0	7.54e-06	1.1e-02	2724	81	2.0592701	51	12	57	1110	741	594	771	804	850
GSE10239_KLRG1INT_VS_KLRG1HIGH_EFF_CD8_TCELL_UP	0	0	0	3453	189	2.302538	48	15	55	641	838	922	818	804.75	851
GSE22919_RESTING_VS_IL2_IL12_IL15_STIM_NK_CELL_UP	0	0	0	3679	192	2.2030318	51	16	60	796	732	1038	659	806.25	852
GSE17974_CTRL_VS_ACT_IL4_AND_ANTI_IL12_72H_CD4_TCELL_DN	0	0	0	3157	186	2.2779205	47	14	54	673	880	826	849	807	853
GSE22432_MULTIPOTENT_VS_COMMON_DC_PROGENITOR_UNTREATED_DN	0	0	0	3883	190	2.1941988	52	17	62	818	686	1131	599	808.5	854
BREAST_WOOD10_416GENES	0	0	0	2168	304	2.2930968	41	9	45	656	1104	345	1132	809.25	855
MORF_HDAC1	0	0	0	3238	254	2.3146806	46	14	53	626	913	821	879	809.75	856
IRITANI_MAD1_TARGETS_DN	0	1.92e-05	3.1e-02	3521	46	2.0146198	57	15	66	1228	527	996	489	810	857
GSE17974_0.5H_VS_72H_UNTREATED_IN_VITRO_CD4_TCELL_DN	0	0	0	2576	188	2.2201946	44	11	49	756	988	478	1021	810.75	858
BENPORATH_ES_2	0	1.50e-06	2.0e-03	2612	40	2.1128685	48	11	53	1008	850	496	890	811	859
TOOKER_GEMCITABINE_RESISTANCE_DN	0	8.23e-07	1.0e-03	4135	122	2.1545565	54	18	65	917	605	1213	511	811.5	860
GO_NCRNA_PROCESSING	0	0	0	3347	376	2.3084385	46	14	53	634	914	823	880	812.75	861
WANG_ADIPOGENIC_GENES_REPRESSED_BY_SIRT1	0	8.28e-07	1.0e-03	532	27	2.1563356	41	2	42	911	1118	22	1200	812.75	862
BREAST_TROESTER06_52GENES_PROBEID	0	1.53e-05	2.4e-02	349	35	2.028572	46	1	46	1193	933	4	1123	813.25	863
KRIGE_RESPONSE_TO_TOSEDOSTAT_6HR_DN	0	0	0	3700	866	2.3361976	48	16	55	585	833	1026	811	813.75	864
REACTOME_MRNA_CAPPING	0	2.20e-05	3.6e-02	3934	29	2.0079477	59	17	70	1247	454	1168	387	814	865
GSE46606_UNSTIM_VS_CD40L_IL2_IL5_DAY1_STIMULATED_BCELL_DN	0	0	0	3897	189	2.1863267	52	17	62	835	688	1133	601	814.25	866
VEGF_A_UP.V1_DN	0	0	0	3895	189	2.2456093	50	17	60	716	762	1125	656	814.75	867
GSE43863_NAIVE_VS_MEMORY_LY6C_INT_CXCR5POS_CD4_TCELL_D150_LCMV_DN	0	8.45e-07	1.0e-03	3759	187	2.1619956	52	16	61	893	689	1047	634	815.75	868
REACTOME_MITOTIC_G2_G2_M_PHASES	0	7.89e-07	1.0e-03	2168	75	2.1376374	45	9	50	956	962	362	986	816.5	869
LEUKEMIA_BOAG07_100GENES_PRE-BALLVCD19_UP	0	0	0	2422	91	2.272641	42	10	46	680	1069	415	1106	817.5	870
REACTOME_RESPIRATORY_ELECTRON_TRANSPORT_ATP_SYNTHESIS_BY_CHEMIOSMOTIC_COUPLING_AND_HEAT_PRODUCTION_BY_UNCOUPLING_PROTEINS_	0	8.11e-07	1.0e-03	3754	88	2.1505473	52	16	62	930	692	1055	606	820.75	871
ZHENG_GLIOBLASTOMA_PLASTICITY_UP	0	0	0	2728	246	2.3788273	41	12	46	532	1102	549	1102	821.25	872
GSE45739_NRAS_KO_VS_WT_UNSTIM_CD4_TCELL_UP	0	0	0	2369	190	2.2067783	43	10	48	785	1032	422	1049	822	873
REACTOME_MRNA_PROCESSING	0	0	0	4138	160	2.190884	52	18	63	825	687	1201	575	822	874
GSE40274_CTRL_VS_EOS_TRANSDUCED_ACTIVATED_CD4_TCELL_UP	0	0	0	2127	172	2.2681694	41	9	44	685	1106	349	1154	823.5	875
GO_NUCLEOTIDE_PHOSPHORYLATION	0	8.57e-07	1.0e-03	3472	60	2.165714	50	15	59	880	767	948	699	823.5	876
MORF_CTBP1	0	8.17e-07	1.0e-03	4290	165	2.151481	53	18	65	924	646	1214	512	824	877
GSE13547_2H_VS_12_H_ANTI_IGM_STIM_BCELL_UP	0	0	0	1321	172	2.2752378	35	6	37	677	1230	148	1242	824.25	878
MORF_PHB	0	8.37e-07	1.0e-03	4126	123	2.1595988	53	18	64	901	644	1209	544	824.5	879
PID_FOXM1_PATHWAY	0	0	0	1333	40	NA	48	6	50	1273	861	160	1004	824.5	880
LIAO_METASTASIS	0	0	0	3278	522	2.4247332	43	14	49	467	1019	804	1010	825	881
GSE3982_BASOPHIL_VS_TH2_DN	0	1.51e-06	2.0e-03	3934	194	2.1154158	54	17	64	1000	608	1145	547	825	882
GRADE_COLON_CANCER_UP	0	0	0	3749	843	2.3981652	46	16	53	503	910	1014	875	825.5	883
GSE13411_PLASMA_CELL_VS_MEMORY_BCELL_UP	0	0	0	2504	190	2.2415123	43	11	47	724	1028	477	1078	826.75	884
GO_CELL_CYCLE_CHECKPOINT	0	0	0	2861	188	2.2746682	43	12	48	678	1026	561	1046	827.75	885
REACTOME_NUCLEOTIDE_EXCISION_REPAIR	0	4.31e-06	6.0e-03	1971	49	2.0860457	45	8	49	1057	966	266	1034	830.75	886
NUYTTEN_EZH2_TARGETS_DN	0	0	0	3134	962	2.4046073	42	13	46	498	1062	665	1099	831	887
GO_NCRNA_METABOLIC_PROCESS	0	0	0	3347	519	2.3585248	44	14	50	553	983	810	979	831.25	888
MODULE_53	0	0	0	1643	403	2.3130057	33	7	35	628	1251	197	1254	832.5	889
GOLDRATH_ANTIGEN_RESPONSE	0	0	0	2125	341	2.2785769	40	9	43	670	1139	347	1174	832.5	890
LIVER_LIAO08_600GENES	0	0	0	3278	540	2.406644	43	14	49	492	1020	808	1011	832.75	891
GSE9878_CTRL_VS_EBF_TRANSDUCED_PAX5_KO_PRO_BCELL_DN	0	8.49e-07	1.0e-03	3749	194	2.1624718	51	16	60	889	735	1046	661	832.75	892
GO_TRNA_BINDING	0	1.48e-05	2.3e-02	3280	43	2.031346	53	14	62	1183	659	879	611	833	893
SCIBETTA_KDM5B_TARGETS_DN	0	1.92e-05	3.1e-02	3816	80	2.0146859	56	16	67	1227	553	1093	461	833.5	894
CHIARADONNA_NEOPLASTIC_TRANSFORMATION_KRAS_UP	0	0	0	2604	124	2.1851442	44	11	49	838	992	484	1026	835	895
GO_RIBOSOME	0	0	0	3580	219	2.229335	47	15	56	743	882	934	784	835.75	896
GO_DNA_RECOMBINATION	0	0	0	2912	198	2.3162205	43	13	49	623	1023	685	1016	836.75	897
REACTOME_HIV_INFECTION	0	7.98e-07	1.0e-03	4144	200	2.1422865	53	18	64	945	647	1215	546	838.25	898
GSE24634_TEFF_VS_TCONV_DAY10_IN_CULTURE_UP	0	0	0	1681	193	2.223819	38	7	41	752	1190	204	1208	838.5	899
SHEPARD_BMYB_MORPHOLINO_DN	0	0	0	2629	195	2.3179147	40	11	45	617	1137	471	1130	838.75	900
BREAST_MA02_200GENES_GRADE	0	0	0	2438	171	2.25986	41	10	45	698	1108	416	1134	839	901
GO_REGULATION_OF_CHROMOSOME_SEGREGATION	0	0	0	955	83	2.2116637	34	4	35	774	1243	87	1256	840	902
LI_LUNG_CANCER	0	2.31e-05	3.8e-02	3763	41	2.0066848	56	16	67	1251	555	1096	463	841.25	903
MODY_HIPPOCAMPUS_NEONATAL	0	1.64e-05	2.6e-02	3431	35	2.0237503	54	15	64	1207	614	992	554	841.75	904
WHITFIELD_CELL_CYCLE_G2	0	0	0	2151	172	2.256618	40	9	43	701	1141	350	1176	842	905
STEMCELL_KOCER08_87GENES	0	7.92e-07	1.0e-03	2089	78	2.1384401	44	9	48	953	996	361	1058	842	906
GSE17974_0H_VS_4H_IN_VITRO_ACT_CD4_TCELL_DN	0	0	0	2762	186	2.1753817	45	12	50	859	959	574	983	843.75	907
BREAST_BARRY10_205GENES	0	1.58e-05	2.5e-02	2687	174	2.0252023	50	12	56	1203	779	597	796	843.75	908
ELVIDGE_HYPOXIA_DN	0	7.93e-07	1.0e-03	3165	140	2.138488	49	14	57	952	810	850	766	844.5	909
GO_INNER_MITOCHONDRIAL_MEMBRANE_PROTEIN_COMPLEX	0	1.01e-05	1.5e-02	3754	98	2.0493908	54	16	64	1134	611	1082	551	844.5	910
REACTOME_METABOLISM_OF_RNA	0	0	0	3347	258	2.2720213	45	14	52	681	948	828	922	844.75	911
REACTOME_MRNA_SPLICING	0	2.20e-06	3.0e-03	4107	111	2.0985396	54	18	65	1033	609	1219	518	844.75	912
LIEN_BREAST_CARCINOMA_METAPLASTIC_VS_DUCTAL_UP	0	2.93e-06	4.0e-03	3987	83	2.0961971	53	17	64	1036	649	1146	548	844.75	913
PUIFFE_INVASION_INHIBITED_BY_ASCITES_UP	0	0	0	1828	82	2.1693163	41	8	45	871	1116	258	1137	845.5	914
STEMCELL_ENK06_139GENES	0	0	0	2362	130	2.2077405	42	10	46	781	1073	421	1109	846	915
MORF_RAC1	0	0	0	3538	208	2.168781	49	15	57	873	803	946	764	846.5	916
GSE46468_LUNG_INNATE_LYMPHOID_CELL_VS_SPLEEN_CD4_TCELL_DN	0	1.50e-06	2.0e-03	4283	190	2.113828	53	18	65	1005	648	1217	516	846.5	917
GSE27786_LIN_NEG_VS_NKTCELL_UP	0	8.09e-07	1.0e-03	3735	192	2.1493797	51	16	60	933	737	1056	664	847.5	918
GSE14908_ATOPIC_VS_NONATOPIC_PATIENT_RESTING_CD4_TCELL_DN	0	0	0	3261	192	2.2194624	46	14	53	758	916	836	883	848.25	919
MORF_PRKAG1	0	0	0	4126	218	2.1895578	51	18	61	827	733	1202	633	848.75	920
GSE12845_NAIVE_VS_PRE_GC_TONSIL_BCELL_DN	0	1.53e-06	2.0e-03	3398	196	2.1235623	51	15	59	988	738	967	702	848.75	921
GSE2770_IL12_AND_TGFB_VS_IL4_TREATED_ACT_CD4_TCELL_6H_UP	0	0	0	3017	190	2.207359	45	13	51	782	954	709	953	849.5	922
BREAST_DOANE06_57GENES	0	1.80e-05	2.9e-02	3848	48	2.0163577	56	17	67	1222	552	1164	460	849.5	923
GSE40666_WT_VS_STAT1_KO_CD8_TCELL_WITH_IFNA_STIM_90MIN_DN	0	0	0	1538	194	2.233781	36	7	38	737	1226	201	1235	849.75	924
GO_DNA_SYNTHESIS_INVOLVED_IN_DNA_REPAIR	0	8.25e-07	1.0e-03	1763	69	2.1556005	42	8	45	914	1084	261	1140	849.75	925
GNF2_SMC1L1	0	1.92e-05	3.1e-02	2926	27	2.0142565	52	13	59	1230	700	759	710	849.75	926
LOCKWOOD_AMPLIFIED_IN_LUNG_CANCER	0	0	0	4182	206	2.1757002	51	18	62	857	734	1207	602	850	927
BREAST_MACKAY03_61GENES	0	2.53e-05	4.1e-02	4846	58	2.0034142	57	21	72	1261	528	1271	340	850	928
BREAST_REYAL08_41GENES	0	1.20e-05	1.8e-02	2588	40	2.0431185	48	11	53	1143	857	503	898	850.25	929
GO_NUCLEAR_CHROMOSOME_TELOMERIC_REGION	0	8.05e-07	1.0e-03	3394	127	2.1478832	50	15	58	937	769	958	739	850.75	930
GSE26669_CTRL_VS_COSTIM_BLOCK_MLR_CD8_TCELL_UP	0	0	0	3933	197	2.2288156	49	17	58	745	800	1127	733	851.25	931
BILD_MYC_ONCOGENIC_SIGNATURE	0	1.50e-06	2.0e-03	3735	194	2.1129384	52	16	61	1007	694	1069	635	851.25	932
GSE27859_DC_VS_CD11C_INT_F480_INT_DC_DN	0	8.14e-07	1.0e-03	3339	198	2.1507843	48	14	56	927	846	847	786	851.5	933
BREAST_KARLSSON08_46GENES	0	6.31e-06	9.0e-03	2581	43	2.0714788	47	11	52	1085	894	502	937	854.5	934
GO_7_METHYLGUANOSINE_RNA_CAPPING	0	2.15e-05	3.5e-02	3934	36	2.010238	56	17	67	1238	554	1166	462	855	935
BLADDER_AABOE05_230GENES	0	0	0	3862	176	2.2171946	49	17	58	761	801	1128	734	856	936
CUI_TCF21_TARGETS_2_UP	0	0	0	2782	414	2.333401	40	12	44	589	1136	552	1153	857.5	937
SASAKI_ADULT_T_CELL_LEUKEMIA	0	0	0	2630	172	2.203316	42	11	47	794	1075	480	1081	857.5	938
GSE41867_DAY8_EFFECTOR_VS_DAY30_MEMORY_CD8_TCELL_LCMV_ARMSTRONG_UP	0	0	0	3453	194	2.1702895	48	15	56	865	845	943	785	859.5	939
E2F1_UP.V1_UP	0	0	0	3095	186	2.2573586	43	13	49	700	1027	694	1018	859.75	940
COLON_GRADE07_1102GENES	0	0	0	3749	833	2.3487415	45	16	52	563	945	1023	917	862	941
GSE37605_FOXP3_FUSION_GFP_VS_IRES_GFP_TREG_NOD_UP	0	6.94e-06	1.0e-02	4065	193	2.0686026	53	17	64	1095	653	1152	549	862.25	942
REACTOME_MEIOSIS	0	8.16e-07	1.0e-03	3390	112	2.1512198	49	15	57	925	807	953	765	862.5	943
GO_RNA_CAPPING	0	2.48e-05	4.1e-02	3934	36	2.003703	56	17	67	1260	556	1170	464	862.5	944
DUTERTRE_ESTRADIOL_RESPONSE_6HR_UP	0	0	0	2138	224	2.202265	40	9	44	798	1144	354	1157	863.25	945
MODULE_118	0	0	0	2901	408	2.3098903	40	12	45	633	1138	556	1131	864.5	946
LEUKEMIA_SASAKI05_192GENES	0	0	0	2630	169	2.194362	42	11	47	817	1077	482	1082	864.5	947
SGCGSSAAA_V$E2F1DP2_01	0	0	0	3025	164	2.187311	45	13	51	832	958	714	955	864.75	948
WHITFIELD_CELL_CYCLE_G2_M	0	0	0	2859	210	2.2665617	41	12	46	686	1107	562	1107	865.5	949
DOANE_BREAST_CANCER_ESR1_DN	0	2.70e-05	4.4e-02	3848	48	2.0005744	56	17	67	1269	557	1171	465	865.5	950
GSE7509_UNSTIM_VS_IFNA_STIM_IMMATURE_DC_UP	0	0	0	3255	175	2.2392101	45	14	51	726	952	833	952	865.75	951
REACTOME_METABOLISM_OF_NUCLEOTIDES	0	4.32e-06	6.0e-03	2033	72	2.0865092	44	9	49	1055	1007	370	1033	866.25	952
BHATI_G2M_ARREST_BY_2METHOXYESTRADIOL_UP	0	0	0	1663	119	2.2204006	33	7	35	755	1252	205	1255	866.75	953
BREAST_SAAL07_174GENES	0	0	0	2325	180	2.2560363	39	10	43	703	1173	418	1177	867.75	954
STOMACH_NAKAMURA09_28GENES	0	8.10e-07	1.0e-03	297	27	2.1498344	30	1	30	932	1267	3	1270	868	955
GSE30962_ACUTE_VS_CHRONIC_LCMV_SECONDARY_INF_CD8_TCELL_DN	0	0	0	2348	192	2.2184021	40	10	44	760	1143	419	1155	869.25	956
LUNG_MIKKONEN10_209GENES	0	0	0	3000	175	2.2767541	42	13	48	675	1068	690	1045	869.5	957
LYMPHOMA_SRIURANPONG04_45GENES	0	1.58e-05	2.5e-02	1906	40	2.0254004	45	8	49	1202	970	268	1039	869.75	958
GSE17974_2H_VS_72H_UNTREATED_IN_VITRO_CD4_TCELL_DN	0	8.44e-07	1.0e-03	3657	186	2.1619766	49	16	58	894	805	1048	738	871.25	959
OVARIAN_MACLEOD05_87GENES	0	8.36e-07	1.0e-03	885	87	2.1593843	34	4	36	902	1244	91	1249	871.5	960
BREAST_VAN'TVEER02_70GENES_MAMMAPRINT	0	6.89e-06	1.0e-02	2748	53	2.063718	47	12	53	1103	895	593	895	871.5	961
MATTIOLI_MGUS_VS_PCL	0	6.86e-06	1.0e-02	1555	114	2.0593839	43	7	46	1108	1047	209	1122	871.5	962
GO_DNA_REPAIR	0	0	0	4167	458	2.2851844	47	18	57	662	879	1191	758	872.5	963
GO_NAD_METABOLIC_PROCESS	0	6.92e-06	1.0e-02	3413	53	2.0675714	51	15	60	1098	740	983	671	873	964
GROSS_HYPOXIA_VIA_HIF1A_UP	0	1.37e-05	2.1e-02	3327	77	2.0364316	51	14	59	1168	743	878	709	874.5	965
GSE20727_CTRL_VS_ROS_INHIBITOR_TREATED_DC_UP	0	0	0	3637	190	2.1789558	48	16	57	849	844	1043	763	874.75	966
PUJANA_BREAST_CANCER_LIT_INT_NETWORK	0	7.85e-07	1.0e-03	1452	100	2.1347194	39	6	41	961	1178	153	1211	875.75	967
GO_PROTEIN_DNA_COMPLEX_SUBUNIT_ORGANIZATION	0	0	0	3407	219	2.2563398	45	15	52	702	950	930	923	876.25	968
LIVER_SIMON10_81GENES	0	1.82e-05	2.9e-02	2724	58	2.0198784	48	12	55	1213	860	598	834	876.25	969
GO_RRNA_METABOLIC_PROCESS	0	0	0	3347	251	2.2060773	45	14	52	787	956	838	926	876.75	970
GSE45837_WT_VS_GFI1_KO_PDC_DN	0	0	0	3112	198	2.1826298	44	13	51	842	993	716	956	876.75	971
GO_PURINE_NTP_DEPENDENT_HELICASE_ACTIVITY	0	1.25e-05	1.9e-02	4382	96	2.04121	54	19	66	1152	613	1258	487	877.5	972
GSE40273_GATA1_KO_VS_WT_TREG_UP	0	1.52e-06	2.0e-03	4174	190	2.1176362	52	18	62	995	693	1216	607	877.75	973
GO_NEGATIVE_REGULATION_OF_CELL_DIVISION	0	1.47e-05	2.3e-02	3689	58	2.0304773	53	16	63	1185	660	1087	579	877.75	974
PYEON_CANCER_HEAD_AND_NECK_VS_CERVICAL_UP	0	0	0	3252	185	2.2054677	45	14	52	790	957	839	927	878.25	975
GSE22432_CDC_VS_COMMON_DC_PROGENITOR_DN	0	0	0	2417	196	2.1838093	41	10	45	839	1113	426	1136	878.5	976
JOHNSTONE_PARVB_TARGETS_3_DN	0	0	0	2572	870	2.320328	37	11	40	614	1212	470	1219	878.75	977
GSE2770_IL12_AND_TGFB_ACT_VS_ACT_CD4_TCELL_48H_DN	0	0	0	2686	193	2.205177	42	12	47	792	1074	570	1080	879	978
GO_MITOCHONDRIAL_PROTEIN_COMPLEX	0	2.91e-06	4.0e-03	3754	128	2.0924041	51	16	60	1042	739	1072	666	879.75	979
GSE30962_ACUTE_VS_CHRONIC_LCMV_PRIMARY_INF_CD8_TCELL_DN	0	0	0	2628	190	2.169926	42	11	47	867	1082	488	1083	880	980
GSE17301_ACD3_ACD28_VS_ACD3_ACD28_AND_IFNA2_STIM_CD8_TCELL_UP	0	0	0	3484	194	2.1698961	47	15	55	868	885	944	824	880.25	981
GSE39110_UNTREATED_VS_IL2_TREATED_CD8_TCELL_DAY3_POST_IMMUNIZATION_DN	0	0	0	3127	192	2.2900045	41	13	47	657	1105	689	1076	881.75	982
GO_CHROMOSOME_TELOMERIC_REGION	0	8.06e-07	1.0e-03	3394	157	2.1488333	48	15	56	936	847	957	787	881.75	983
GSE6259_FLT3L_INDUCED_33D1_POS_DC_VS_BCELL_UP	0	1.54e-06	2.0e-03	3507	187	2.12488	49	15	57	984	811	965	767	881.75	984
GO_MITOTIC_SPINDLE_ORGANIZATION	0	8.21e-07	1.0e-03	1739	68	2.152237	38	7	41	919	1195	207	1210	882.75	985
BREAST_NUYTEN06_70GENES_HYPOXIA	0	1.13e-05	1.7e-02	2748	55	2.0448773	47	12	53	1140	898	596	897	882.75	986
GO_TRANSCRIPTION_COUPLED_NUCLEOTIDE_EXCISION_REPAIR	0	1.80e-05	2.9e-02	4120	73	2.0162976	55	18	66	1223	583	1238	488	883	987
QI_HYPOXIA_TARGETS_OF_HIF1A_AND_FOXA2	0	1.42e-05	2.2e-02	2917	37	2.0335946	49	13	56	1176	815	751	795	884.25	988
GO_CELL_DIVISION	0	0	0	3689	447	2.338315	44	16	51	580	984	1025	949	884.5	989
MARKEY_RB1_CHRONIC_LOF_UP	0	8.59e-07	1.0e-03	1830	113	2.167041	38	8	41	878	1194	259	1209	885	990
MYC_UP.V1_UP	0	0	0	2378	171	2.1953318	40	10	44	813	1146	424	1158	885.25	991
GO_ORGANELLE_FISSION	0	0	0	3487	475	2.4213424	41	15	47	469	1099	906	1072	886.5	992
STEMCELL_BHATTACHARYA04_28GENES	0	2.14e-05	3.5e-02	1723	27	2.0092695	44	7	48	1244	1017	219	1068	887	993
GSE14415_TCONV_VS_FOXP3_KO_INDUCED_TREG_UP	0	7.87e-07	1.0e-03	3235	166	2.1356707	47	14	54	959	889	851	854	888.25	994
GSE4142_NAIVE_VS_GC_BCELL_DN	0	0	0	3679	192	2.2084918	46	16	55	780	917	1037	820	888.5	995
GSE10273_HIGH_IL7_VS_HIGH_IL7_AND_IRF4_IN_IRF4_8_NULL_PRE_BCELL_UP	0	7.98e-07	1.0e-03	3766	190	2.1408634	49	16	58	946	809	1059	740	888.5	996
GO_DOUBLE_STRAND_BREAK_REPAIR	0	8.26e-07	1.0e-03	4095	157	2.155652	50	18	60	913	768	1212	662	888.75	997
LIVER_SKAWRAN08_171GENES	0	0	0	2028	144	2.2135937	37	9	40	770	1213	353	1220	889	998
REACTOME_GLOBAL_GENOMIC_NER_GG_NER	0	1.31e-05	2.0e-02	1364	33	2.0381093	42	6	45	1161	1094	157	1145	889.25	999
REACTOME_TCA_CYCLE_AND_RESPIRATORY_ELECTRON_TRANSPORT	0	1.49e-06	2.0e-03	3825	125	2.1094105	50	16	59	1015	773	1070	703	890.25	1000
GSE24026_PD1_LIGATION_VS_CTRL_IN_ACT_TCELL_LINE_DN	0	0	0	2669	196	2.1754541	41	11	46	858	1114	485	1111	892	1001
GO_CHROMOSOME_LOCALIZATION	0	1.56e-06	2.0e-03	889	58	2.1316876	33	4	34	967	1253	92	1259	892.75	1002
GSE14769_UNSTIM_VS_360MIN_LPS_BMDM_UP	0	4.98e-06	7.0e-03	3337	191	2.079218	48	14	56	1068	852	864	792	894	1003
TOYOTA_TARGETS_OF_MIR34B_AND_MIR34C	0	0	0	3264	441	2.3362536	41	14	47	584	1103	816	1074	894.25	1004
GSE22886_NAIVE_CD4_TCELL_VS_12H_ACT_TH2_DN	0	1.52e-06	2.0e-03	3909	195	2.116422	50	17	60	998	772	1144	665	894.75	1005
GSE12963_ENV_NEF_VS_ENV_NEF_AND_VPR_DEFICIENT_HIV1_INF_CD4_TCELL_DN	0	0	0	1819	145	2.2019513	31	8	33	800	1263	255	1263	895.25	1006
MODULE_197	0	0	0	2390	174	2.178422	40	10	44	850	1147	427	1159	895.75	1007
BREAST_WEISZ04_66GENES_ERPOSERNEG	0	2.15e-05	3.5e-02	2410	57	2.010174	46	10	51	1239	936	435	973	895.75	1008
GSE5542_IFNG_VS_IFNA_TREATED_EPITHELIAL_CELLS_6H_UP	0	8.03e-07	1.0e-03	4048	188	2.1454518	49	17	59	940	808	1137	701	896.5	1009
GO_REGULATION_OF_CENTROSOME_CYCLE	0	6.87e-06	1.0e-02	2134	37	2.0594432	43	9	48	1107	1046	371	1063	896.75	1010
GO_ENDONUCLEASE_ACTIVITY_ACTIVE_WITH_EITHER_RIBO_OR_DEOXYRIBONUCLEIC_ACIDS_AND_PRODUCING_5_PHOSPHOMONOESTERS	1.66e-03	1.42e-05	2.2e-02	4304	36	2.0328114	53	18	65	1179	657	1232	521	897.25	1011
GSE45365_HEALTHY_VS_MCMV_INFECTION_CD11B_DC_IFNAR_KO_DN	0	0	0	2186	191	2.2493608	30	9	33	712	1265	351	1262	897.5	1012
GSE22432_MULTIPOTENT_PROGENITOR_VS_CDC_DN	0	1.53e-06	2.0e-03	3423	190	2.1236062	48	15	56	987	848	966	789	897.5	1013
MORF_RPA2	0	0	0	3702	191	2.1799672	47	16	55	846	884	1041	822	898.25	1014
V$E2F1_Q6	0	0	0	3025	227	2.1900818	43	13	49	826	1033	713	1025	899.25	1015
GO_PROTEIN_DNA_COMPLEX	0	8.56e-07	1.0e-03	3390	171	2.1647184	46	15	54	881	919	949	852	900.25	1016
CSR_EARLY_UP.V1_UP	0	8.86e-06	1.3e-02	4797	158	2.0552983	52	21	65	1115	696	1270	520	900.25	1017
WHITFIELD_CELL_CYCLE_G1_S	0	0	0	2166	137	2.1774936	38	9	42	854	1192	359	1197	900.5	1018
SARCOMA_ZUCCHINI04_79GENES	0	1.37e-05	2.1e-02	2956	77	2.0368595	48	13	55	1165	858	748	831	900.5	1019
GO_NUCLEOSIDE_MONOPHOSPHATE_METABOLIC_PROCESS	0	0	0	3413	233	2.2063007	45	15	52	786	955	937	925	900.75	1020
GO_DNA_GEOMETRIC_CHANGE	0	1.50e-06	2.0e-03	1178	79	2.1120136	35	5	37	1009	1237	115	1244	901.25	1021
GO_RNA_LOCALIZATION	0	1.20e-05	1.8e-02	4371	179	2.043128	53	19	64	1142	654	1257	552	901.25	1022
LYMPHOMA_VONKOPYLOW10_11GENES_BAYESIANT-TEST	0	0	0	2763	266	2.3220594	36	12	40	610	1225	553	1218	901.5	1023
GSE41867_LCMV_ARMSTRONG_VS_CLONE13_DAY6_EFFECTOR_CD8_TCELL_UP	0	8.42e-07	1.0e-03	2715	193	2.1613054	42	12	48	896	1083	576	1056	902.75	1024
XU_HGF_TARGETS_INDUCED_BY_AKT1_48HR_DN	0	1.26e-05	1.9e-02	565	26	2.0416005	38	2	39	1149	1208	23	1232	903	1025
GO_CELL_CYCLE_PROCESS	0	0	0	2995	1043	2.3835452	37	13	41	523	1211	672	1207	903.25	1026
GO_OXIDOREDUCTION_COENZYME_METABOLIC_PROCESS	0	8.86e-06	1.3e-02	4342	104	2.0549598	52	19	64	1116	697	1255	550	904.5	1027
GSE17301_ACD3_ACD28_VS_ACD3_ACD28_AND_IFNA5_STIM_CD8_TCELL_UP	0	0	0	2598	193	2.205749	39	11	43	789	1174	479	1178	905	1028
GCM_NPM1	0	8.83e-06	1.3e-02	4232	116	2.0541353	52	18	63	1119	698	1226	578	905.25	1029
GO_DNA_METABOLIC_PROCESS	0	0	0	3995	724	2.3283823	44	17	52	599	986	1118	919	905.5	1030
PANCREAS_NAKAMURA04_261GENES	0	8.39e-07	1.0e-03	3503	234	2.1597419	46	15	54	899	920	951	853	905.75	1031
GO_TRANSCRIPTION_ELONGATION_FROM_RNA_POLYMERASE_II_PROMOTER	0	1.48e-05	2.3e-02	4120	81	2.0322711	53	18	64	1180	658	1233	553	906	1032
GSE3982_BCELL_VS_TH2_DN	0	7.91e-07	1.0e-03	3441	195	2.1381984	47	15	55	954	888	961	826	907.25	1033
INTESTINE_JINAWATH04_75GENES_UPREGULATED	0	4.32e-06	6.0e-03	2115	74	2.0867794	42	9	46	1054	1088	369	1120	907.75	1034
GSE43863_TH1_VS_LY6C_INT_CXCR5POS_MEMORY_CD4_TCELL_UP	0	0	0	3165	187	2.2266095	43	14	49	748	1030	834	1020	908	1035
COLON_GRADE06_351GENES	0	0	0	3046	265	2.2315989	41	13	47	742	1109	704	1079	908.5	1036
GSE22432_MULTIPOTENT_PROGENITOR_VS_PDC_DN	0	8.47e-07	1.0e-03	2481	190	2.162274	41	11	45	891	1117	490	1139	909.25	1037
V$E2F4DP2_01	0	0	0	3025	231	2.2008975	42	13	48	802	1076	710	1050	909.5	1038
GSE6674_ANTI_IGM_VS_PL2_3_STIM_BCELL_DN	0	8.21e-06	1.2e-02	3105	193	2.0568063	47	13	53	1112	896	738	896	910.5	1039
BREAST_SOTIRIOU03_137GENES_GRADE	0	3.64e-06	5.0e-03	1217	103	2.091959	35	5	37	1044	1239	116	1245	911	1040
SU_TESTIS	0	0	0	2432	75	2.1930997	37	10	42	819	1214	425	1196	913.5	1041
GSE22601_CD4_SINGLE_POSITIVE_VS_CD8_SINGLE_POSITIVE_THYMOCYTE_UP	0	0	0	2473	192	2.1741126	40	11	44	860	1148	486	1160	913.5	1042
REACTOME_MEIOTIC_SYNAPSIS	0	2.15e-05	3.5e-02	3390	72	2.0113423	51	15	60	1236	746	998	674	913.5	1043
BROWNE_HCMV_INFECTION_2HR_DN	0	2.14e-05	3.5e-02	2275	49	2.0092201	45	10	50	1245	971	436	1003	913.75	1044
V$E2F1DP1_01	0	0	0	3025	231	2.1919746	42	13	48	821	1078	712	1051	915.5	1045
BREAST_HEDENFALK01_176GENES_BRCA	0	0	0	2771	147	2.173741	41	12	46	861	1115	575	1112	915.75	1046
GSE7460_CTRL_VS_TGFB_TREATED_ACT_TREG_UP	0	8.52e-07	1.0e-03	2672	191	2.1637063	40	11	45	886	1150	489	1138	915.75	1047
GSE1460_DP_THYMOCYTE_VS_NAIVE_CD4_TCELL_ADULT_BLOOD_UP	0	4.34e-06	6.0e-03	3165	193	2.089276	47	14	54	1050	892	863	859	916	1048
WILCOX_RESPONSE_TO_PROGESTERONE_UP	0	0	0	2600	145	2.199799	38	11	42	805	1191	481	1195	918	1049
STEMCELL_BHATTACHARYA05_2843GENES	0	0	0	4136	2494	2.375751	45	18	49	534	943	1184	1013	918.5	1050
GO_CONDENSED_NUCLEAR_CHROMOSOME	0	0	0	3487	84	2.1944165	44	15	52	816	990	941	929	919	1051
GO_RECOMBINATIONAL_REPAIR	0	1.48e-06	2.0e-03	2852	72	2.1081386	43	12	49	1021	1040	583	1032	919	1052
GSE10240_CTRL_VS_IL17_AND_IL22_STIM_PRIMARY_BRONCHIAL_EPITHELIAL_CELLS_UP	0	8.04e-07	1.0e-03	3263	184	2.1464853	45	14	52	939	961	848	930	919.5	1053
WANG_CISPLATIN_RESPONSE_AND_XPC_UP	0	8.53e-07	1.0e-03	2205	202	2.1644619	37	9	40	884	1216	360	1221	920.25	1054
GSE21063_3H_VS_16H_ANTI_IGM_STIM_NFATC1_KOBCELL_DN	0	0	0	2990	192	2.235459	40	13	46	732	1142	701	1108	920.75	1055
GSE15624_CTRL_VS_6H_HALOFUGINONE_TREATED_CD4_TCELL_DN	0	6.98e-06	1.0e-02	4056	159	2.070249	50	17	60	1089	775	1150	669	920.75	1056
TURASHVILI_BREAST_DUCTAL_CARCINOMA_VS_LOBULAR_NORMAL_UP	0	2.15e-05	3.5e-02	3951	71	2.0112395	52	17	63	1237	701	1165	580	920.75	1057
GSE31082_DN_VS_CD4_SP_THYMOCYTE_UP	0	6.30e-06	9.0e-03	3533	180	2.0714383	48	15	57	1086	853	981	769	922.25	1058
GSE28726_ACT_CD4_TCELL_VS_ACT_NKTCELL_UP	0	6.96e-06	1.0e-02	4026	195	2.0694861	50	17	60	1092	776	1151	670	922.25	1059
V$E2F_02	0	0	0	3025	231	2.1809628	42	13	48	845	1079	717	1053	923.5	1060
REACTOME_RESPIRATORY_ELECTRON_TRANSPORT	0	1.81e-05	2.9e-02	3754	72	2.018319	51	16	61	1217	745	1092	640	923.5	1061
KIM_MYC_AMPLIFICATION_TARGETS_UP	0	1.48e-06	2.0e-03	3312	197	2.106714	46	14	53	1023	925	856	891	923.75	1062
GARY_CD5_TARGETS_DN	0	8.07e-07	1.0e-03	3562	429	2.1489394	46	15	53	935	921	956	887	924.75	1063
V$E2F4DP1_01	0	0	0	3025	232	2.1776018	42	13	48	852	1080	718	1054	926	1064
AMIT_EGF_RESPONSE_480_HELA	0	1.47e-06	2.0e-03	3288	159	2.1020985	46	14	53	1028	926	858	892	926	1065
GSE12366_GC_VS_NAIVE_BCELL_UP	0	1.54e-06	2.0e-03	1694	191	2.1249166	32	7	35	983	1257	208	1257	926.25	1066
GSE45739_NRAS_KO_VS_WT_ACD3_ACD28_STIM_CD4_TCELL_UP	0	7.86e-07	1.0e-03	3283	187	2.1348886	45	14	52	960	963	852	932	926.75	1067
GO_NUCLEAR_CHROMOSOME	0	0	0	3507	513	2.2382748	43	15	49	727	1029	933	1019	927	1068
V$E2F1DP2_01	0	0	0	3025	231	2.1774943	42	13	48	853	1081	719	1055	927	1069
BREAST_PARKER09_161GENES_INTRINSICGENES_RTPCR	0	1.47e-06	2.0e-03	1319	140	2.103821	31	6	33	1026	1264	154	1265	927.25	1070
GSE2770_UNTREATED_VS_IL4_TREATED_ACT_CD4_TCELL_2H_DN	0	1.55e-06	2.0e-03	3533	188	2.1302316	46	15	54	974	923	964	856	929.25	1071
GO_POSITIVE_REGULATION_OF_LIGASE_ACTIVITY	0	1.52e-06	2.0e-03	3021	109	2.117394	44	13	50	996	1002	729	990	929.25	1072
GSE17974_CTRL_VS_ACT_IL4_AND_ANTI_IL12_4H_CD4_TCELL_DN	0	1.52e-06	2.0e-03	2138	188	2.120209	39	9	43	993	1180	363	1182	929.5	1073
GSE9006_TYPE_1_VS_TYPE_2_DIABETES_PBMC_AT_DX_UP	0	1.51e-06	2.0e-03	3399	194	2.1140962	47	15	54	1003	891	970	858	930.5	1074
GO_CHROMOSOME	0	0	0	3431	856	2.287614	42	15	47	658	1066	923	1077	931	1075
CAFFAREL_RESPONSE_TO_THC_24HR_5_DN	0	6.95e-06	1.0e-02	3427	58	2.06886	48	15	56	1094	855	982	793	931	1076
GSE27786_LIN_NEG_VS_CD4_TCELL_UP	0	1.49e-06	2.0e-03	3772	189	2.1088746	48	16	56	1016	851	1071	790	932	1077
GO_RNA_3_END_PROCESSING	0	2.76e-05	4.5e-02	3387	97	1.9981129	51	15	59	1270	747	1003	711	932.75	1078
GO_AMIDE_BIOSYNTHETIC_PROCESS	0	0	0	3354	490	2.208765	42	14	48	779	1072	837	1048	934	1079
GSE23321_CD8_STEM_CELL_MEMORY_VS_NAIVE_CD8_TCELL_UP	0	1.07e-05	1.6e-02	4370	184	2.0490162	51	19	62	1136	742	1256	609	935.75	1080
ZHANG_BREAST_CANCER_PROGENITORS_UP	0	0	0	3472	409	2.2201698	43	15	49	757	1031	936	1022	936.5	1081
GO_PROTEIN_SUMOYLATION	0	7.53e-06	1.1e-02	4163	115	2.0584671	50	18	61	1111	777	1225	636	937.25	1082
GSE29614_CTRL_VS_TIV_FLU_VACCINE_PBMC_2007_DN	0	0	0	2437	177	2.19984	30	10	33	804	1266	423	1264	939.25	1083
BREAST_NADERI07_200GENES	0	1.56e-06	2.0e-03	2361	168	2.130727	39	10	43	972	1179	431	1181	940.75	1084
GSE12366_GC_VS_MEMORY_BCELL_UP	0	1.53e-06	2.0e-03	1755	191	2.1222765	33	8	35	990	1254	264	1258	941.5	1085
GSE24634_TREG_VS_TCONV_POST_DAY10_IL4_CONVERSION_UP	0	4.32e-06	6.0e-03	1881	197	2.0861514	37	8	39	1056	1219	265	1229	942.25	1086
GO_MITOTIC_SPINDLE	0	7.54e-06	1.1e-02	1728	52	2.059345	37	7	39	1109	1220	210	1230	942.25	1087
EPPERT_PROGENITOR	0	7.97e-07	1.0e-03	3227	133	2.1407235	44	14	50	947	995	849	985	944	1088
YAO_TEMPORAL_RESPONSE_TO_PROGESTERONE_CLUSTER_10	0	1.53e-05	2.4e-02	2923	65	2.028722	46	13	53	1191	932	753	901	944.25	1089
STEMCELL_BHATTACHARYA05_2471GENES	0	0	0	3876	2091	2.3973796	42	17	46	506	1063	1113	1101	945.75	1090
GO_NUCLEOTIDYLTRANSFERASE_ACTIVITY	0	1.53e-05	2.4e-02	4167	124	2.0284088	51	18	62	1194	744	1235	612	946.25	1091
PRC2_EZH2_UP.V1_UP	0	8.48e-07	1.0e-03	2270	191	2.1624398	35	10	38	890	1232	428	1236	946.5	1092
GSE15330_MEGAKARYOCYTE_ERYTHROID_VS_GRANULOCYTE_MONOCYTE_PROGENITOR_IKAROS_KO_UP	0	1.51e-06	2.0e-03	3702	191	2.1141272	47	16	55	1002	890	1067	827	946.5	1093
MORF_ACP1	0	1.49e-06	2.0e-03	4401	210	2.1085908	49	19	59	1018	812	1252	704	946.5	1094
GSE36888_UNTREATED_VS_IL2_TREATED_STAT5_AB_KNOCKIN_TCELL_6H_DN	0	8.79e-06	1.3e-02	3317	188	2.0524886	46	14	54	1124	929	873	860	946.5	1095
GSE42724_NAIVE_VS_B1_BCELL_DN	0	6.99e-06	1.0e-02	3801	186	2.0703192	48	16	57	1088	854	1075	770	946.75	1096
GSE17974_1H_VS_72H_UNTREATED_IN_VITRO_CD4_TCELL_DN	0	1.55e-06	2.0e-03	2601	189	2.1294434	40	11	44	978	1154	495	1163	947.5	1097
GO_NUCLEOSIDE_TRIPHOSPHATE_METABOLIC_PROCESS	0	8.43e-07	1.0e-03	3496	220	2.1613946	44	15	51	895	994	950	958	949.25	1098
STEMCELL_INNES06_108GENES	0	9.45e-06	1.4e-02	1585	99	2.0514538	36	7	39	1126	1228	212	1231	949.25	1099
V$E2F_Q6	0	8.41e-07	1.0e-03	3302	228	2.1606746	43	14	49	897	1034	844	1028	950.75	1100
GSE28726_ACT_CD4_TCELL_VS_ACT_VA24NEG_NKTCELL_UP	0	6.90e-06	1.0e-02	4026	197	2.0643387	49	17	58	1102	813	1153	741	952.25	1101
LYMPHOMA_MARTINEZ-CLIMENT03_431GENES	0	4.99e-06	7.0e-03	1906	267	2.081007	35	8	38	1065	1241	267	1240	953.25	1102
GO_REGULATION_OF_SISTER_CHROMATID_SEGREGATION	0	1.52e-05	2.4e-02	955	66	2.0278928	30	4	32	1197	1268	93	1267	956.25	1103
CONCANNON_APOPTOSIS_BY_EPOXOMICIN_DN	0	1.48e-06	2.0e-03	2051	168	2.108141	37	9	40	1020	1217	366	1224	956.75	1104
GSE9509_LPS_VS_LPS_AND_IL10_STIM_IL10_KO_MACROPHAGE_20MIN_DN	0	4.34e-06	6.0e-03	2113	189	2.089943	38	9	41	1049	1200	367	1212	957	1105
V$E2F_01	0	1.31e-05	2.0e-02	1540	65	2.0376003	37	7	39	1162	1221	213	1233	957.25	1106
GSE411_WT_VS_SOCS3_KO_MACROPHAGE_IL6_STIM_100MIN_UP	0	7.88e-07	1.0e-03	2909	194	2.1364787	40	12	45	958	1152	580	1141	957.75	1107
GSE22601_DOUBLE_POSITIVE_VS_CD8_SINGLE_POSITIVE_THYMOCYTE_DN	0	2.92e-06	4.0e-03	3428	188	2.094288	46	15	53	1038	927	975	893	958.25	1108
GSE17974_0.5H_VS_72H_IL4_AND_ANTI_IL12_ACT_CD4_TCELL_DN	0	1.51e-06	2.0e-03	2163	185	2.1155024	35	9	38	999	1236	364	1238	959.25	1109
GSE14000_TRANSLATED_RNA_VS_MRNA_DC_UP	0	1.01e-05	1.5e-02	3457	191	2.0511274	47	15	55	1127	897	984	830	959.5	1110
GSE20366_EX_VIVO_VS_HOMEOSTATIC_CONVERSION_TREG_DN	0	8.18e-07	1.0e-03	2279	192	2.151816	34	10	37	922	1245	429	1243	959.75	1111
GO_POLY_A_RNA_BINDING	0	0	0	4138	1141	2.2094514	45	18	52	776	953	1198	924	962.75	1112
GSE41176_WT_VS_TAK1_KO_ANTI_IGM_STIM_BCELL_3H_DN	0	1.47e-06	2.0e-03	3331	198	2.1035397	44	14	51	1027	1005	857	962	962.75	1113
INTESTINE_HASEGAWA02_61GENES	0	1.52e-05	2.4e-02	4154	56	2.0272498	50	18	61	1199	778	1236	639	963	1114
GSE360_L_DONOVANI_VS_T_GONDII_MAC_DN	0	1.50e-06	2.0e-03	3172	195	2.1117573	44	14	50	1010	1004	854	991	964.75	1115
GO_STRUCTURAL_CONSTITUENT_OF_RIBOSOME	0	1.54e-06	2.0e-03	3347	207	2.1243665	43	14	50	985	1037	853	988	965.75	1116
INVITRO_BILD06_206GENES	0	1.81e-05	2.9e-02	3735	161	2.0185108	49	16	58	1216	818	1091	742	966.75	1117
MODULE_16	0	8.32e-07	1.0e-03	2669	509	2.158485	35	11	38	907	1233	491	1237	967	1118
GSE29614_DAY3_VS_DAY7_TIV_FLU_VACCINE_PBMC_DN	0	1.50e-06	2.0e-03	2833	186	2.1109526	40	12	46	1011	1157	582	1118	967	1119
MOREAUX_MULTIPLE_MYELOMA_BY_TACI_DN	0	6.88e-06	1.0e-02	3113	161	2.06132	43	13	50	1105	1044	737	995	970.25	1120
SHAFFER_IRF4_TARGETS_IN_ACTIVATED_B_LYMPHOCYTE	0	2.14e-05	3.5e-02	1671	78	2.0093257	38	7	41	1243	1209	218	1214	971	1121
BREAST_WANG05_469GENES_DOWN_BT-BAF57CELLS	0	1.56e-06	2.0e-03	3984	372	2.1316392	46	17	54	968	922	1140	855	971.25	1122
SPIELMAN_LYMPHOBLAST_EUROPEAN_VS_ASIAN_UP	0	1.56e-06	2.0e-03	3549	476	2.1310217	44	15	51	971	999	962	959	972.75	1123
GSE3982_MAC_VS_NEUTROPHIL_LPS_STIM_UP	0	1.19e-05	1.8e-02	4094	192	2.04271	49	18	59	1145	814	1227	708	973.5	1124
GSE7509_UNSTIM_VS_TNFA_IL1B_IL6_PGE_STIM_DC_UP	0	1.55e-06	2.0e-03	3472	188	2.1306417	44	15	51	973	1000	963	960	974	1125
GSE7852_LN_VS_THYMUS_TCONV_DN	0	4.33e-06	6.0e-03	2179	190	2.087035	35	9	38	1053	1240	368	1239	975	1126
ACEVEDO_LIVER_TUMOR_VS_NORMAL_ADJACENT_TISSUE_UP	0	0	0	3885	809	2.189086	44	17	51	828	991	1132	954	976.25	1127
STARK_PREFRONTAL_CORTEX_22Q11_DELETION_DN	0	1.54e-06	2.0e-03	3962	473	2.1252239	46	17	54	982	924	1142	857	976.25	1128
GO_CELL_CYCLE_G2_M_PHASE_TRANSITION	0	1.49e-06	2.0e-03	2474	132	2.1101623	38	11	42	1013	1198	497	1201	977.25	1129
GSE15330_MEGAKARYOCYTE_ERYTHROID_PROGENITOR_VS_PRO_BCELL_DN	0	1.47e-05	2.3e-02	4192	189	2.0293782	49	18	60	1188	817	1234	672	977.75	1130
GO_UNFOLDED_PROTEIN_BINDING	0	1.01e-05	1.5e-02	3905	98	2.050264	48	17	57	1130	856	1155	772	978.25	1131
INTESTINE_VECCHI07_1024GENES	0	1.49e-06	2.0e-03	2076	778	2.1105545	29	9	31	1012	1270	365	1269	979	1132
WHITFIELD_CELL_CYCLE_S	0	8.13e-07	1.0e-03	2912	157	2.1505861	40	13	46	928	1151	725	1114	979.5	1133
NIKOLSKY_BREAST_CANCER_20Q12_Q13_AMPLICON	0	2.42e-05	4.0e-02	4735	133	2.004067	50	20	62	1258	780	1267	613	979.5	1134
RIZ_ERYTHROID_DIFFERENTIATION	0	1.01e-05	1.5e-02	2007	77	2.0509565	38	9	41	1128	1207	372	1213	980	1135
GSE19941_IL10_KO_VS_IL10_KO_AND_NFKBP50_KO_LPS_AND_IL10_STIM_MACROPHAGE_DN	0	1.48e-05	2.3e-02	1738	159	2.030535	32	7	34	1184	1260	215	1261	980	1136
REACTOME_METABOLISM_OF_MRNA	0	1.47e-06	2.0e-03	3347	213	2.1010253	43	14	50	1030	1041	859	992	980.5	1137
MODULE_114	0	6.32e-06	9.0e-03	3347	326	2.071931	44	14	51	1083	1008	867	965	980.75	1138
GSE3337_4H_VS_16H_IFNG_IN_CD8POS_DC_UP	0	6.97e-06	1.0e-02	2703	197	2.0697327	41	12	46	1090	1123	592	1121	981.5	1139
GO_POSTREPLICATION_REPAIR	0	1.81e-05	2.9e-02	2041	52	2.0176597	40	9	44	1219	1165	376	1169	982.25	1140
SERVITJA_LIVER_HNF1A_TARGETS_UP	0	4.36e-06	6.0e-03	2887	135	2.0908508	40	12	45	1046	1159	584	1143	983	1141
SHEPARD_CRUSH_AND_BURN_MUTANT_DN	0	1.55e-06	2.0e-03	2512	178	2.1295545	35	11	39	977	1235	494	1227	983.25	1142
GSE34205_HEALTHY_VS_RSV_INF_INFANT_PBMC_DN	0	0	0	3155	193	2.2047963	39	14	45	793	1175	840	1135	985.75	1143
GCNP_SHH_UP_LATE.V1_UP	0	5.01e-06	7.0e-03	2658	177	2.082774	38	11	43	1061	1201	500	1184	986.5	1144
GO_REGULATION_OF_MICROTUBULE_POLYMERIZATION_OR_DEPOLYMERIZATION	0	1.53e-05	2.4e-02	1739	171	2.0287964	28	7	30	1189	1271	216	1271	986.75	1145
CHR20Q13	0	6.33e-06	9.0e-03	5111	178	2.0723326	47	22	59	1081	893	1272	707	988.25	1146
GSE41867_NAIVE_VS_DAY30_LCMV_ARMSTRONG_MEMORY_CD8_TCELL_DN	0	8.85e-06	1.3e-02	3713	190	2.0542443	46	16	55	1117	928	1079	829	988.25	1147
GO_SPINDLE_POLE	0	7.84e-07	1.0e-03	2978	114	2.133119	40	13	46	963	1153	728	1115	989.75	1148
GO_PYRUVATE_METABOLIC_PROCESS	0	5.64e-06	8.0e-03	3413	65	2.0740318	45	15	52	1078	967	980	936	990.25	1149
GO_RIBONUCLEOPROTEIN_COMPLEX	0	8.33e-07	1.0e-03	4138	705	2.1587808	45	18	53	906	960	1211	885	990.5	1150
GSE14699_DELETIONAL_TOLERANCE_VS_ACTIVATED_CD8_TCELL_DN	0	1.14e-05	1.7e-02	3032	174	2.0463822	43	13	49	1138	1051	742	1037	992	1151
GSE41867_NAIVE_VS_EFFECTOR_CD8_TCELL_UP	0	6.92e-06	1.0e-02	3149	190	2.0675673	44	14	50	1099	1009	869	994	992.75	1152
GO_CELL_CYCLE	0	0	0	3711	1272	2.2783444	40	16	45	671	1140	1032	1133	994	1153
MOHANKUMAR_TLX1_TARGETS_UP	0	7.90e-07	1.0e-03	3942	403	2.1376386	44	17	53	955	997	1139	888	994.75	1154
GSE3982_MAST_CELL_VS_TH2_DN	0	1.37e-05	2.1e-02	3154	196	2.037102	45	14	51	1164	969	877	970	995	1155
GSE37532_VISCERAL_ADIPOSE_TISSUE_VS_LN_DERIVED_PPARG_KO_TCONV_CD4_TCELL_UP	0	1.37e-05	2.1e-02	3685	164	2.0365715	47	16	55	1167	899	1085	832	995.75	1156
GSE17301_CTRL_VS_48H_ACD3_ACD28_IFNA2_STIM_CD8_TCELL_DN	0	4.33e-06	6.0e-03	3700	193	2.088026	45	16	53	1052	965	1073	894	996	1157
MODULE_83	0	6.33e-06	9.0e-03	3347	313	2.0719566	43	14	50	1082	1043	866	993	996	1158
GO_MEIOSIS_I	0	1.53e-06	2.0e-03	3487	79	2.1215265	43	15	50	991	1039	968	989	996.75	1159
GSE21063_CTRL_VS_ANTI_IGM_STIM_BCELL_16H_UP	0	0	0	3652	191	2.1951983	41	16	49	814	1112	1039	1024	997.25	1160
GO_SINGLE_STRANDED_DNA_BINDING	0	2.71e-05	4.4e-02	3192	85	2.0015326	46	14	53	1265	937	883	904	997.25	1161
GO_ORGANELLE_INNER_MEMBRANE	0	4.36e-06	6.0e-03	3590	503	2.0910275	44	15	51	1045	1006	976	963	997.5	1162
GO_REGULATION_OF_LIGASE_ACTIVITY	0	4.34e-06	6.0e-03	3021	129	2.089204	41	13	47	1051	1120	734	1085	997.5	1163
GSE15930_NAIVE_VS_72H_IN_VITRO_STIM_IL12_CD8_TCELL_DN	0	5.66e-06	8.0e-03	2698	197	2.0753798	40	12	44	1074	1161	590	1165	997.5	1164
GSE7218_UNSTIM_VS_ANTIGEN_STIM_THROUGH_IGG_BCELL_UP	0	1.48e-06	2.0e-03	3311	186	2.1081743	42	14	49	1019	1087	855	1031	998	1165
GO_MITOTIC_CELL_CYCLE_CHECKPOINT	0	4.30e-06	6.0e-03	2725	135	2.0837657	39	12	44	1060	1181	587	1164	998	1166
V$E2F1_Q4_01	0	1.52e-06	2.0e-03	3671	227	2.1203437	44	16	52	992	1001	1066	934	998.25	1167
WANG_SMARCE1_TARGETS_DN	0	1.52e-06	2.0e-03	3876	360	2.1166618	45	17	53	997	964	1143	889	998.25	1168
GSE40274_CTRL_VS_SATB1_TRANSDUCED_ACTIVATED_CD4_TCELL_DN	0	1.81e-05	2.9e-02	3130	171	2.017584	44	13	50	1220	1015	757	1001	998.25	1169
GO_GLYCOSYL_COMPOUND_BIOSYNTHETIC_PROCESS	0	2.70e-05	4.4e-02	3220	116	2.0010605	46	14	53	1267	938	884	905	998.5	1170
GO_MEIOTIC_CELL_CYCLE_PROCESS	0	0	0	3487	141	2.1985343	40	15	46	808	1145	939	1110	1000.5	1171
MODULE_151	0	1.26e-05	1.9e-02	3347	308	2.0417364	44	14	51	1148	1011	875	969	1000.75	1172
V$E2F_Q4	0	1.51e-06	2.0e-03	3017	230	2.1151567	40	13	46	1001	1156	730	1117	1001	1173
WINTER_HYPOXIA_METAGENE	0	1.82e-05	2.9e-02	3532	237	2.0193987	46	15	54	1214	934	994	862	1001	1174
V$E2F_Q3_01	0	1.50e-06	2.0e-03	3671	233	2.1137357	44	16	52	1006	1003	1068	935	1003	1175
GO_NUCLEOSIDE_TRIPHOSPHATE_BIOSYNTHETIC_PROCESS	0	2.31e-05	3.8e-02	2604	61	2.0068114	41	11	46	1250	1130	507	1127	1003.5	1176
GO_REGULATION_OF_NUCLEAR_DIVISION	0	8.58e-07	1.0e-03	3117	157	2.1666372	37	13	42	879	1215	722	1199	1003.75	1177
GO_RIBOSOMAL_SUBUNIT	0	6.87e-06	1.0e-02	3347	158	2.0596955	43	14	50	1106	1045	870	996	1004.25	1178
GO_HEXOSE_CATABOLIC_PROCESS	0	1.01e-05	1.5e-02	3413	49	2.0499377	45	15	52	1132	968	986	938	1006	1179
GSE7218_IGM_VS_IGG_SIGNAL_THGOUGH_ANTIGEN_BCELL_UP	0	5.00e-06	7.0e-03	2871	183	2.0810294	38	12	43	1064	1202	588	1185	1009.75	1180
GSE18203_CTRL_VS_INTRATUMORAL_CPG_INJ_MC38_TUMOR_DN	0	1.42e-05	2.2e-02	1987	194	2.0342412	34	9	37	1173	1247	374	1246	1010	1181
V$E2F_Q4_01	0	7.84e-07	1.0e-03	3679	234	2.1341703	43	16	50	962	1036	1060	987	1011.25	1182
GSE27786_LIN_NEG_VS_CD8_TCELL_UP	0	1.36e-05	2.1e-02	2151	195	2.0363984	33	9	36	1169	1256	373	1251	1012.25	1183
GO_REGULATION_OF_CELL_CYCLE_PHASE_TRANSITION	0	1.53e-06	2.0e-03	3840	311	2.1241379	43	16	51	986	1038	1065	961	1012.5	1184
MENSE_HYPOXIA_UP	0	1.91e-05	3.1e-02	2569	95	2.0141318	40	11	45	1231	1167	506	1147	1012.75	1185
MTOR_UP.N4.V1_UP	0	1.97e-05	3.2e-02	3660	195	2.013837	47	16	55	1232	900	1094	836	1015.5	1186
GO_MEIOTIC_CELL_CYCLE	0	8.50e-07	1.0e-03	3138	174	2.1630063	35	13	40	888	1231	723	1222	1016	1187
GSE41087_WT_VS_FOXP3_MUT_ANTI_CD3_CD28_STIM_CD4_TCELL_DN	0	8.82e-06	1.3e-02	3153	193	2.0537481	43	14	49	1120	1048	872	1036	1019	1188
GSE13547_WT_VS_ZFX_KO_BCELL_DN	0	1.25e-05	1.9e-02	3032	173	2.0411184	42	13	47	1153	1092	745	1088	1019.5	1189
GSE2770_IL12_VS_IL4_TREATED_ACT_CD4_TCELL_48H_UP	0	1.07e-05	1.6e-02	3975	189	2.0490959	46	17	54	1135	930	1156	861	1020.5	1190
GO_DNA_INTEGRITY_CHECKPOINT	0	1.13e-05	1.7e-02	2861	140	2.0457356	39	12	44	1139	1183	595	1167	1021	1191
GSE30962_PRIMARY_VS_SECONDARY_CHRONIC_LCMV_INF_CD8_TCELL_UP	0	2.42e-05	4.0e-02	2907	193	2.0037484	41	12	47	1259	1132	600	1094	1021.25	1192
GSE4748_CTRL_VS_CYANOBACTERIUM_LPSLIKE_STIM_DC_3H_DN	0	1.42e-05	2.2e-02	3028	193	2.0338218	42	13	48	1174	1096	750	1067	1021.75	1193
IVANOVA_HEMATOPOIESIS_INTERMEDIATE_PROGENITOR	0	2.19e-05	3.6e-02	4004	142	2.0077794	47	17	57	1248	901	1169	773	1022.75	1194
ENK_UV_RESPONSE_EPIDERMIS_UP	0	1.01e-05	1.5e-02	3503	286	2.0501459	44	15	51	1131	1010	985	967	1023.25	1195
GSE29617_CTRL_VS_TIV_FLU_VACCINE_PBMC_2008_DN	0	1.80e-05	2.9e-02	2029	188	2.0158653	34	9	37	1224	1248	377	1247	1024	1196
LUNG_JOHNSON07_1334GENES	0	0	0	3192	889	2.1700733	38	14	42	866	1193	841	1198	1024.5	1197
GSE28237_FOLLICULAR_VS_EARLY_GC_BCELL_DN	0	1.49e-06	2.0e-03	3420	196	2.1101375	42	15	49	1014	1086	972	1030	1025.5	1198
GSE2770_UNTREATED_VS_IL4_TREATED_ACT_CD4_TCELL_2H_UP	0	1.58e-05	2.5e-02	2110	190	2.0255973	30	9	33	1201	1269	375	1266	1027.75	1199
PETROVA_ENDOTHELIUM_LYMPHATIC_VS_BLOOD_UP	0	2.25e-05	3.7e-02	2079	131	2.0070186	34	9	37	1249	1249	379	1248	1031.25	1200
GSE4984_GALECTIN1_VS_VEHICLE_CTRL_TREATED_DC_DN	0	1.43e-05	2.2e-02	4129	190	2.0348425	46	18	56	1172	931	1231	794	1032	1201
BREAST_BARRY10_1022GENES	0	1.42e-05	2.2e-02	2308	814	2.0328553	32	10	34	1178	1259	434	1260	1032.75	1202
GSE21670_UNTREATED_VS_TGFB_IL6_TREATED_STAT3_KO_CD4_TCELL_UP	0	2.03e-05	3.3e-02	3287	193	2.0127716	44	14	50	1235	1016	881	1002	1033.5	1203
GSE3039_CD4_TCELL_VS_NKT_CELL_DN	0	1.43e-05	2.2e-02	2945	187	2.0352907	41	13	47	1171	1126	749	1089	1033.75	1204
GO_SPINDLE	0	7.88e-07	1.0e-03	2978	275	2.1375082	35	13	40	957	1234	727	1223	1035.25	1205
GO_REGULATION_OF_RNA_STABILITY	0	2.65e-05	4.3e-02	3402	139	2.0018275	45	15	53	1264	973	1001	903	1035.25	1206
LEUKEMIA_FALINI10_400GENES_TOP400MLD	0	1.92e-05	3.1e-02	2025	295	2.015156	28	9	30	1226	1272	378	1272	1037	1207
GSE2770_UNTREATED_VS_ACT_CD4_TCELL_48H_UP	0	1.81e-05	2.9e-02	3961	182	2.0179024	46	17	55	1218	935	1163	835	1037.75	1208
DAIRKEE_TERT_TARGETS_UP	0	1.55e-06	2.0e-03	3671	356	2.1296062	42	16	49	976	1085	1062	1029	1038	1209
V$E2F1_Q6_01	0	6.34e-06	9.0e-03	3302	236	2.073625	41	14	47	1079	1122	865	1087	1038.25	1210
V$E2F1DP1RB_01	0	2.91e-06	4.0e-03	3017	223	2.0940685	38	13	43	1041	1199	733	1183	1039	1211
GSE17721_PAM3CSK4_VS_GADIQUIMOD_12H_BMDC_UP	0	1.47e-05	2.3e-02	3496	186	2.03011	44	15	51	1186	1014	990	971	1040.25	1212
GSE27786_LIN_NEG_VS_NKCELL_UP	0	2.92e-06	4.0e-03	3247	190	2.0950634	40	14	46	1037	1158	861	1119	1043.75	1213
GSE2405_0H_VS_12H_A_PHAGOCYTOPHILUM_STIM_NEUTROPHIL_DN	0	1.47e-06	2.0e-03	2912	188	2.100871	37	13	42	1031	1218	732	1202	1045.75	1214
GO_NUCLEOSIDE_PHOSPHATE_BIOSYNTHETIC_PROCESS	0	2.93e-06	4.0e-03	3482	183	2.0981839	41	15	48	1034	1119	974	1059	1046.5	1215
GSE25123_ROSIGLITAZONE_VS_IL4_AND_ROSIGLITAZONE_STIM_PPARG_KO_MACROPHAGE_DAY10_UP	0	2.87e-05	4.7e-02	2909	189	1.9970188	40	12	45	1272	1168	601	1148	1047.25	1216
MARTENS_TRETINOIN_RESPONSE_DN	0	8.54e-07	1.0e-03	3720	773	2.1645198	40	16	46	883	1149	1045	1113	1047.5	1217
GSE3039_ALPHAALPHA_VS_ALPHABETA_CD8_TCELL_UP	0	1.32e-05	2.0e-02	3759	193	2.0404413	44	16	52	1155	1012	1084	939	1047.5	1218
V$E2F1_Q3	0	1.01e-05	1.5e-02	3017	237	2.0504897	39	13	45	1129	1182	741	1144	1049	1219
MODULE_32	0	1.81e-05	2.9e-02	3109	240	2.017535	41	13	47	1221	1127	758	1091	1049.25	1220
YAMAZAKI_TCEB3_TARGETS_DN	0	1.37e-05	2.1e-02	3521	208	2.0366395	43	15	50	1166	1052	989	997	1051	1221
GO_RNA_BINDING	0	8.35e-07	1.0e-03	4138	1548	2.1591105	43	18	48	904	1035	1210	1057	1051.5	1222
PROSTATE_JOHN-ARYANKALAYIL09_450GENES	0	6.30e-06	9.0e-03	3025	337	2.0705519	38	13	43	1087	1203	736	1186	1053	1223
CHICAS_RB1_TARGETS_SENESCENT	0	1.49e-06	2.0e-03	2917	549	2.108703	35	13	39	1017	1238	731	1228	1053.5	1224
GO_RNA_MODIFICATION	0	2.14e-05	3.5e-02	3334	115	2.009461	43	14	49	1242	1056	882	1040	1055	1225
KEGG_PURINE_METABOLISM	0	8.79e-06	1.3e-02	3734	158	2.0518126	43	16	51	1125	1049	1081	966	1055.25	1226
GO_REGULATION_OF_PROTEIN_UBIQUITINATION_INVOLVED_IN_UBIQUITIN_DEPENDENT_PROTEIN_CATABOLIC_PROCESS	0	2.14e-05	3.5e-02	3021	102	2.0096724	41	13	47	1241	1129	760	1093	1055.75	1227
GSE13522_CTRL_VS_T_CRUZI_Y_STRAIN_INF_SKIN_BALBC_MOUSE_UP	0	1.31e-05	2.0e-02	4045	134	2.039429	44	17	53	1158	1013	1159	899	1057.25	1228
GRUETZMANN_PANCREATIC_CANCER_UP	0	1.07e-05	1.6e-02	3661	354	2.0487423	43	16	51	1137	1050	1083	968	1059.5	1229
GSE40274_CTRL_VS_FOXP3_AND_EOS_TRANSDUCED_ACTIVATED_CD4_TCELL_DN	0	1.70e-05	2.7e-02	3070	151	2.0214095	40	13	46	1208	1163	754	1124	1062.25	1230
GSE2128_C57BL6_VS_NOD_THYMOCYTE_UP	0	1.76e-05	2.8e-02	2918	193	2.020738	40	13	46	1210	1164	755	1125	1063.5	1231
MODULE_72	0	8.81e-06	1.3e-02	2975	306	2.0529578	38	13	43	1122	1206	740	1187	1063.75	1232
GRAESSMANN_RESPONSE_TO_MC_AND_DOXORUBICIN_DN	0	8.15e-07	1.0e-03	3403	736	2.151202	38	15	43	926	1196	954	1180	1064	1233
GSE1460_NAIVE_CD4_TCELL_ADULT_BLOOD_VS_THYMIC_STROMAL_CELL_DN	0	1.70e-05	2.7e-02	3380	193	2.021354	43	15	50	1209	1055	993	1000	1064.25	1234
V$E2F_Q6_01	0	1.54e-06	2.0e-03	3679	235	2.1256962	40	16	47	981	1155	1064	1084	1071	1235
LEI_MYB_TARGETS	0	2.20e-05	3.6e-02	3939	316	2.0079892	45	17	53	1246	972	1167	902	1071.75	1236
GO_CELLULAR_RESPONSE_TO_DNA_DAMAGE_STIMULUS	0	5.00e-06	7.0e-03	4140	690	2.0824199	43	18	51	1063	1042	1222	964	1072.75	1237
HEDENFALK_BREAST_CANCER_BRCA1_VS_BRCA2	0	1.47e-05	2.3e-02	3096	161	2.0296595	39	13	44	1187	1184	752	1168	1072.75	1238
COLON_GRADE07_1950GENES	0	8.29e-07	1.0e-03	3754	1552	2.157038	39	16	44	910	1176	1052	1161	1074.75	1239
GSE10273_LOW_IL7_VS_HIGH_IL7_AND_IRF4_IN_IRF4_8_NULL_PRE_BCELL_UP	0	6.93e-06	1.0e-02	3621	191	2.0682285	42	16	49	1097	1090	1077	1035	1074.75	1240
GSE23505_IL6_IL1_VS_IL6_IL1_IL23_TREATED_CD4_TCELL_UP	0	1.81e-05	2.9e-02	3101	194	2.0189168	39	13	45	1215	1185	756	1146	1075.5	1241
GSE16386_IL4_VS_IL4_AND_ROSIGLITAZONE_STIM_MACROPHAGE_6H_UP	0	1.31e-05	2.0e-02	3393	190	2.0402627	42	15	48	1157	1093	988	1066	1076	1242
GSE17721_POLYIC_VS_GARDIQUIMOD_12H_BMDC_DN	0	1.01e-05	1.5e-02	3397	193	2.0498657	41	15	48	1133	1124	987	1064	1077	1243
BUYTAERT_PHOTODYNAMIC_THERAPY_STRESS_DN	0	6.97e-06	1.0e-02	3740	611	2.0697117	42	16	48	1091	1089	1076	1061	1079.25	1244
GSE17974_1.5H_VS_72H_IL4_AND_ANTI_IL12_ACT_CD4_TCELL_DN	0	1.48e-05	2.3e-02	3736	192	2.0314949	43	16	50	1182	1053	1086	998	1079.75	1245
MTOR_UP.V1_UP	0	1.47e-06	2.0e-03	3165	168	2.099264	36	14	42	1032	1227	860	1203	1080.5	1246
GO_REGULATION_OF_MITOTIC_CELL_CYCLE	0	4.99e-06	7.0e-03	3840	455	2.0798006	41	16	48	1067	1121	1074	1060	1080.5	1247
GSE9239_CTRL_VS_TNF_INHIBITOR_TREATED_DC_DN	0	1.92e-05	3.1e-02	3172	187	2.0146143	41	14	47	1229	1128	880	1092	1082.25	1248
GO_CHROMOSOME_ORGANIZATION	0	8.04e-07	1.0e-03	3689	980	2.1473176	39	16	44	938	1177	1057	1162	1083.5	1249
BLADDER_BUYTAERT08_651GENES	0	6.89e-06	1.0e-02	3740	606	2.0622127	42	16	48	1104	1091	1078	1062	1083.75	1250
GSE29164_CD8_TCELL_VS_CD8_TCELL_AND_IL12_TREATED_MELANOMA_DAY7_DN	0	2.15e-05	3.5e-02	2776	181	2.0101416	32	12	36	1240	1261	599	1252	1088	1251
GO_PEPTIDE_METABOLIC_PROCESS	0	8.84e-06	1.3e-02	3349	558	2.0541625	38	14	44	1118	1205	871	1166	1090	1252
GO_REGULATION_OF_CELL_CYCLE_PROCESS	0	1.57e-06	2.0e-03	3840	541	2.1327488	38	16	45	965	1197	1061	1142	1091.25	1253
GO_REGULATION_OF_CELL_DIVISION	0	8.82e-06	1.3e-02	3117	263	2.0532775	32	13	36	1121	1258	739	1250	1092	1254
GSE360_L_MAJOR_VS_T_GONDII_MAC_DN	0	2.70e-05	4.4e-02	3429	195	2.0007894	43	15	49	1268	1057	1002	1041	1092	1255
EMBRYONICSTEMCELL_THOMAS08_1088GENES	0	6.95e-06	1.0e-02	3291	1026	2.069166	38	14	42	1093	1204	868	1204	1092.25	1256
GSE22886_IL2_VS_IL15_STIM_NKCELL_DN	0	1.52e-05	2.4e-02	3763	190	2.0280395	42	16	50	1196	1097	1090	999	1095.5	1257
RB_P130_DN.V1_UP	0	1.26e-05	1.9e-02	2918	124	2.0415952	33	13	38	1150	1255	744	1241	1097.5	1258
AGUIRRE_PANCREATIC_CANCER_COPY_NUMBER_UP	0	1.64e-05	2.6e-02	4038	289	2.0237584	43	17	51	1206	1054	1162	972	1098.5	1259
GSE5455_EX_VIVO_VS_POST_24H_INCUBATION_MONOCYTES_FROM_TUMOR_BEARING_MOUSE_UP	0	2.36e-05	3.9e-02	3028	185	2.0048208	37	13	43	1257	1222	762	1188	1107.25	1260
REACTOME_METABOLISM_OF_PROTEINS	0	5.01e-06	7.0e-03	3883	432	2.0827212	40	17	47	1062	1160	1147	1086	1113.75	1261
GSE22103_UNSTIM_VS_GMCSF_AND_IFNG_STIM_NEUTROPHIL_DN	0	2.31e-05	3.8e-02	3079	191	2.00657	36	13	41	1253	1229	761	1215	1114.5	1262
GSE11961_UNSTIM_VS_ANTI_IGM_AND_CD40_STIM_6H_FOLLICULAR_BCELL_UP	0	2.53e-05	4.1e-02	2944	189	2.0026674	35	13	40	1262	1242	763	1226	1123.25	1263
GSE14350_TREG_VS_TEFF_IN_IL2RB_KO_DN	0	4.35e-06	6.0e-03	3407	189	2.0901504	34	15	40	1047	1246	977	1225	1123.75	1264
DOUGLAS_BMI1_TARGETS_UP	0	1.25e-05	1.9e-02	3997	545	2.0413263	41	17	48	1151	1125	1158	1065	1124.75	1265
GSE3039_ALPHABETA_CD8_TCELL_VS_B2_BCELL_DN	0	1.92e-05	3.1e-02	3525	197	2.0151613	40	15	46	1225	1166	995	1126	1128	1266
GO_RNA_PROCESSING	0	1.31e-05	2.0e-02	4138	816	2.0375235	42	18	49	1163	1095	1229	1038	1131.25	1267
GO_NEGATIVE_REGULATION_OF_CELL_CYCLE_PROCESS	0	1.53e-05	2.4e-02	3720	209	2.0286298	40	16	47	1192	1162	1088	1090	1133	1268
V$E2F_Q3	0	2.31e-05	3.8e-02	3667	220	2.0066502	41	16	48	1252	1131	1097	1069	1137.25	1269
GSE34205_HEALTHY_VS_FLU_INF_INFANT_PBMC_DN	0	2.75e-05	4.5e-02	3316	192	1.9979321	37	14	43	1271	1223	885	1189	1142	1270
KRIEG_HYPOXIA_NOT_VIA_KDM3A	0	2.65e-05	4.3e-02	3512	713	2.0020144	38	15	44	1263	1210	1000	1170	1160.75	1271
BREAST_LARSSON07_3085GENES	0	2.03e-05	3.3e-02	3737	2108	2.013222	39	16	42	1234	1186	1095	1205	1180	1272
DANG_BOUND_BY_MYC	0	2.70e-05	4.4e-02	3767	1095	2.0013487	39	16	44	1266	1187	1098	1171	1180.5	1273

## Sheet: 2_Adrenocortical_cancer
	Nominal P	False discovery rate Q	Family wise-error P	Gene rank at NES	Signature size	NES value	Tag value	List value	Signal value	NES rank	Tag rank	List rank	Signal rank	Mean ranks	Mean ranks order
SARCOMA_CHIBON10_67GENES_GENOMECOMPLEXITYPREDICTOR	0	0	0	3198	61	3.0490751	80	19	99	2	18	65	31	29	1
SARCOMA_CHIBON10_67GENES_GENOMECOMPLEXITYPREDICTOR_CURATED	0	0	0	3224	66	2.9505281	77	20	96	7	23	86	37	38.25	2
GNF2_CCNA2	0	0	0	3224	65	2.993564	74	20	91	3	32	85	46	41.5	3
GNF2_MCM5	0	0	0	2959	58	2.8201694	69	18	84	16	52	40	70	44.5	4
GNF2_CENPF	0	0	0	3694	58	2.9259298	81	22	104	9	16	133	24	45.5	5
PUJANA_BREAST_CANCER_WITH_BRCA1_MUTATED_UP	0	0	0	3003	53	2.773907	68	18	83	24	56	41	75	49	6
GNF2_CDC2	0	0	0	3694	58	2.8860877	78	22	100	11	22	135	30	49.5	7
BREAST_DEEB07_61GENESHUMANGENELISTHUMANGENELIST	0	0	0	3077	57	2.719649	70	19	86	31	44	67	63	51.25	8
GNF2_CDC20	0	0	0	3970	51	2.8502529	88	24	116	12	3	187	8	52.5	9
GNF2_RFC4	0	0	0	3224	58	2.835782	69	20	85	14	51	87	65	54.25	10
GNF2_PCNA	0	0	0	3548	65	2.9146512	72	22	92	10	39	134	44	56.75	11
BREAST_REYAL08_72GENES	0	0	0	4178	62	2.9627078	87	25	116	5	6	213	7	57.75	12
GNF2_H2AFX	0	0	0	3548	28	2.578035	86	22	109	65	7	145	15	58	13
ROSTY_CERVICAL_CANCER_PROLIFERATION_CLUSTER	0	0	0	3224	136	3.136232	65	20	81	1	69	84	83	59.25	14
GNF2_CCNB2	0	0	0	3970	54	2.781009	81	24	107	22	17	189	20	62	15
STEMCELL_SHATS10_100GENES_CONSENSUS STEMNESS RANKING	0	0	0	3287	85	2.7874177	66	20	82	20	63	89	81	63.25	16
TANG_SENESCENCE_TP53_TARGETS_DN	0	0	0	3694	56	2.6291144	77	22	99	54	24	143	32	63.25	17
GNF2_CENPE	0	0	0	3694	38	2.634296	76	22	98	52	27	142	33	63.5	18
GNF2_BUB1B	0	0	0	3970	49	2.719598	82	24	107	32	14	192	21	64.75	19
WU_APOPTOSIS_BY_CDKN1A_VIA_TP53	0	0	0	2629	53	2.6582642	62	16	74	47	84	15	115	65.25	20
GNF2_RRM2	0	0	0	4178	39	2.68213	90	25	120	42	1	217	3	65.75	21
ESOPHAGUS_BARRETT03_104GENES	0	0	0	3363	90	2.7951841	64	20	81	19	73	88	84	66	22
GNF2_HMMR	0	0	0	4178	46	2.7250612	85	25	113	30	9	215	10	66	23
GNF2_MCM4	0	0	0	3970	52	2.7324786	79	24	104	29	20	191	25	66.25	24
GNF2_ESPL1	0	0	0	3970	34	2.6355402	85	24	112	51	10	193	11	66.25	25
BREAST_WANG04_36GENES	0	0	0	3224	29	2.5112276	72	20	90	88	41	94	49	68	26
GNF2_MKI67	0	9.36e-06	1.0e-03	3694	26	2.4509606	88	22	114	107	5	153	9	68.5	27
ISHIDA_E2F_TARGETS	0	0	0	3104	51	2.6304061	65	19	80	53	70	69	88	70	28
ZHOU_CELL_CYCLE_GENES_IN_IR_RESPONSE_6HR	0	0	0	3363	80	2.7115283	64	20	80	34	74	90	87	71.25	29
GNF2_TTK	0	0	0	3970	38	2.624476	82	24	107	57	15	194	22	72	30
GNF2_RFC3	0	0	0	3224	39	2.5259113	69	20	86	84	53	93	64	73.5	31
KANG_DOXORUBICIN_RESISTANCE_UP	0	0	0	4612	53	2.7717588	85	28	118	25	8	257	6	74	32
CROONQUIST_IL6_DEPRIVATION_DN	0	0	0	4178	92	2.7980034	72	25	96	18	40	214	38	77.5	33
STEMCELL_CUI05_36GENES	0	8.71e-06	1.0e-03	3363	34	2.4354055	71	20	89	115	43	97	55	77.5	34
FRASOR_RESPONSE_TO_SERM_OR_FULVESTRANT_DN	0	0	0	3401	48	2.5611446	67	21	84	69	60	115	72	79	35
CROONQUIST_NRAS_SIGNALING_DN	0	0	0	3077	69	2.6484168	61	19	75	49	95	68	107	79.75	36
LY_AGING_PREMATURE_DN	0	0	0	1557	26	2.5033023	62	9	68	91	85	1	150	81.75	37
GNF2_RRM1	0	0	0	3304	83	2.6619477	61	20	77	46	94	91	97	82	38
KONG_E2F3_TARGETS	0	0	0	4575	93	2.832966	74	28	102	15	33	256	28	83	39
GNF2_SMC4L1	0	0	0	4178	80	2.7038522	70	25	93	37	45	216	42	85	40
ZHANG_TLX_TARGETS_DN	0	0	0	3961	86	2.7707782	66	24	87	26	65	190	60	85.25	41
GNF2_SMC2L1	0	9.27e-06	1.0e-03	3548	30	2.4488924	73	22	93	108	36	154	43	85.25	42
CHANG_CYCLING_GENES	0	0	0	3970	137	2.8379817	64	24	84	13	72	188	69	85.5	43
GNF2_FEN1	0	0	0	3548	53	2.4941847	70	22	89	93	47	150	53	85.75	44
LUNG_KOBAYASHI06_320GENES	0	0	0	3970	237	2.9632533	63	24	82	4	78	185	79	86.5	45
ABRAMSON_INTERACT_WITH_AIRE	0	0	0	3548	42	2.5541644	67	22	85	73	61	147	66	86.75	46
LI_WILMS_TUMOR_VS_FETAL_KIDNEY_1_DN	0	0	0	3447	156	2.773957	59	21	74	23	102	112	113	87.5	47
KOBAYASHI_EGFR_SIGNALING_24HR_DN	0	0	0	3970	237	2.9550269	63	24	82	6	79	186	80	87.75	48
BOYAULT_LIVER_CANCER_SUBCLASS_G123_UP	0	0	0	3426	41	2.507441	66	21	83	90	67	118	76	87.75	49
STEMCELL_CUI05_41GENES	0	7.66e-06	1.0e-03	3694	38	2.3770974	76	22	98	131	28	158	34	87.75	50
BREAST_SOTIRIOU06_128GENES	0	0	0	4178	101	2.6539462	70	25	94	48	46	218	40	88	51
REICHERT_MITOSIS_LIN9_TARGETS	0	8.64e-06	1.0e-03	1557	26	2.4285154	62	9	68	116	86	2	152	89	52
GNF2_CKS2	0	0	0	3224	50	2.481326	64	20	79	98	75	96	91	90	53
MODULE_183	0	0	0	2775	62	2.545504	56	17	68	74	120	24	149	91.75	54
HALLMARK_G2M_CHECKPOINT	0	0	0	3726	195	2.9442377	61	23	78	8	93	173	94	92	55
GNF2_DEK	0	0	0	2861	51	2.4730499	59	17	71	102	106	29	131	92	56
GNF2_BUB1	0	7.90e-06	1.0e-03	3970	25	2.3897948	80	24	105	127	19	199	23	92	57
PYEON_HPV_POSITIVE_TUMORS_UP	0	0	0	3003	73	2.6644032	55	18	67	44	128	44	154	92.5	58
KAMMINGA_EZH2_TARGETS	0	9.72e-06	1.0e-03	3548	41	2.4646516	68	22	87	104	58	152	61	93.75	59
BREAST_CHEN09_37GENES	0	7.72e-06	1.0e-03	4089	29	2.3786283	83	25	110	130	12	220	14	94	60
ZHOU_CELL_CYCLE_GENES_IN_IR_RESPONSE_24HR	0	0	0	3548	120	2.7193236	59	22	75	33	103	136	106	94.5	61
BREAST_THORNER09_217GENES	0	0	0	4376	162	2.7863715	66	27	89	21	64	242	52	94.75	62
WHITEFORD_PEDIATRIC_CANCER_MARKERS	0	0	0	4376	110	2.7061045	68	27	92	35	57	243	45	95	63
GNF2_CKS1B	0	8.57e-06	1.0e-03	3167	34	2.4234211	62	19	76	117	87	73	103	95	64
BURTON_ADIPOGENESIS_3	0	0	0	3548	99	2.6380117	61	22	77	50	96	141	98	96.25	65
BREAST_TROESTER06_81GENES_UP_SHAM_HME-CC	0	0	0	3028	66	2.516629	58	18	70	87	114	47	137	96.25	66
ZHAN_MULTIPLE_MYELOMA_PR_UP	0	0	0	4900	41	2.4939492	88	30	125	94	4	286	2	96.5	67
HALLMARK_E2F_TARGETS	0	0	0	3191	187	2.8023272	53	19	66	17	146	66	160	97.25	68
MISSIAGLIA_REGULATED_BY_METHYLATION_DN	0	0	0	3025	113	2.705174	53	18	65	36	147	42	164	97.25	69
BREAST_CHEN09_30GENES	0	4.32e-05	7.0e-03	2674	29	2.3012629	62	16	74	163	90	20	118	97.75	70
BREAST_MILLER07_56GENES	0	0	0	4900	52	2.5733113	77	30	109	68	25	284	16	98.25	71
SOTIRIOU_BREAST_CANCER_GRADE_1_VS_3_UP	0	0	0	4178	138	2.6285393	66	25	88	55	66	219	57	99.25	72
REN_BOUND_BY_E2F	0	0	0	3548	59	2.5269556	63	22	80	82	81	149	89	100.25	73
GNF2_TDG	0	4.21e-05	7.0e-03	2861	29	2.2958622	62	17	75	167	91	32	111	100.25	74
GNF2_MSH2	0	1.36e-05	2.0e-03	3548	27	2.339163	70	22	90	148	48	161	50	101.75	75
BENPORATH_PROLIFERATION	0	0	0	3548	137	2.6636832	58	22	74	45	112	140	114	102.75	76
LUNG_KOBAYASHI06_42GENES	0	1.98e-05	3.0e-03	3806	29	2.3290272	72	23	94	152	42	178	41	103.25	77
PUJANA_XPRSS_INT_NETWORK	0	0	0	3764	155	2.7354953	58	23	75	27	111	174	105	104.25	78
BONEMARROW_CROONQUIST03_50GENES_IL6STRAVATION	0	8.22e-06	1.0e-03	5483	40	2.4051077	90	33	135	122	2	294	1	104.75	79
BRAIN_KRASNOSELSKY05_61GENES	0	4.34e-05	7.0e-03	3487	39	2.3021636	67	21	84	162	62	123	73	105	80
BREAST_TROESTER06_134GENES_UP_DOXTREATED-HME-CC	0	0	0	3136	99	2.6284862	54	19	66	56	136	70	161	105.75	81
AMUNDSON_GAMMA_RADIATION_RESPONSE	0	9.03e-06	1.0e-03	4816	39	2.4430902	79	29	112	111	21	279	12	105.75	82
COLON_ANCONA06_45GENES	0	7.60e-06	1.0e-03	4178	40	2.369137	73	25	97	132	37	221	36	106.5	83
LEUKEMIA_FLOTHO07_44GENES	0	7.33e-06	1.0e-03	3782	38	2.3606644	68	23	89	137	59	177	56	107.25	84
BREAST_CARTER06_70GENES	0	4.68e-05	8.0e-03	3198	56	2.2914555	63	19	77	172	82	75	101	107.5	85
WHITFIELD_CELL_CYCLE_LITERATURE	0	8.95e-06	1.0e-03	4816	43	2.4417667	77	29	108	112	26	280	17	108.75	86
LE_EGR2_TARGETS_UP	0	0	0	3104	103	2.6051207	53	19	65	60	148	71	166	111.25	87
BREAST_REYAL08_41GENES	0	7.54e-06	1.0e-03	2487	38	2.3679373	55	15	65	133	131	14	167	111.25	88
GO_REGULATION_OF_HISTONE_METHYLATION	0	8.35e-06	1.0e-03	3835	55	2.4167721	64	23	83	120	76	176	77	112.25	89
MORI_IMMATURE_B_LYMPHOCYTE_DN	0	0	0	2780	83	2.4781394	53	17	63	100	149	28	183	115	90
SONG_TARGETS_OF_IE86_CMV_PROTEIN	0	8.79e-06	1.0e-03	3548	57	2.4369767	61	22	78	114	98	156	96	116	91
OXFORD_RALA_OR_RALB_TARGETS_UP	0	1.41e-05	2.0e-03	4682	46	2.3521705	74	28	103	142	34	262	26	116	92
BREAST_CRAWFORD08_187GENES	0	0	0	4376	137	2.4808261	66	27	89	99	68	245	54	116.5	93
GSE15750_DAY6_VS_DAY10_TRAF6KO_EFF_CD8_TCELL_UP	0	0	0	3717	174	2.538356	59	23	75	80	105	175	108	117	94
PROSTATE_FLORYK05_68GENES	0	1.43e-05	2.0e-03	3150	56	2.3566997	57	19	70	140	118	74	138	117.5	95
HEADANDNECK_PYEON07_137GENES	0	0	0	3003	81	2.540149	52	18	63	79	164	46	182	117.75	96
HOFFMANN_LARGE_TO_SMALL_PRE_BII_LYMPHOCYTE_UP	0	0	0	3869	153	2.557161	59	24	76	71	104	196	102	118.25	97
GSE27241_WT_VS_RORGT_KO_TH17_POLARIZED_CD4_TCELL_UP	0	0	0	3474	142	2.519989	55	21	69	86	130	117	143	119	98
BRAIN_MOLENAAR08_60GENES	0	1.37e-05	2.0e-03	2701	52	2.3395588	54	16	64	147	138	19	172	119	99
MODULE_57	0	1.99e-05	3.0e-03	4834	55	2.3301454	76	29	108	151	29	281	19	120	100
MODULE_54	0	0	0	4968	249	2.560158	63	30	90	70	80	285	48	120.75	101
MORF_RRM1	0	0	0	2216	96	2.580532	49	13	56	64	184	6	231	121.25	102
ZHANG_TLX_TARGETS_60HR_DN	0	0	0	3487	259	2.7348433	51	21	63	28	169	113	179	122.25	103
CHR2P25	0	1.40e-05	2.0e-03	3422	41	2.3453026	59	21	74	143	108	121	117	122.25	104
REACTOME_PROCESSING_OF_CAPPED_INTRON_CONTAINING_PRE_MRNA	0	0	0	2777	131	2.541418	50	17	59	77	177	26	213	123.25	105
GSE21670_UNTREATED_VS_TGFB_IL6_TREATED_CD4_TCELL_UP	0	0	0	4613	178	2.5755906	61	28	84	67	97	259	71	123.5	106
GNF2_APEX1	0	8.29e-06	1.0e-03	2964	81	2.4149394	53	18	64	121	150	52	171	123.5	107
GRAHAM_NORMAL_QUIESCENT_VS_NORMAL_DIVIDING_DN	0	1.34e-05	2.0e-03	5329	82	2.3352282	73	32	108	150	38	290	18	124	108
MOLENAAR_TARGETS_OF_CCND1_AND_CDK4_DN	0	3.77e-05	6.0e-03	4520	53	2.3062994	70	27	96	160	49	248	39	124	109
WINNEPENNINCKX_MELANOMA_METASTASIS_UP	0	0	0	3028	142	2.540462	50	18	61	78	178	45	198	124.75	110
GO_MRNA_3_END_PROCESSING	0	0	0	2712	67	2.5242052	49	16	59	85	186	16	214	125.25	111
MODULE_252	0	0	0	3549	225	2.6846128	52	22	65	41	162	138	165	126.5	112
REACTOME_MRNA_SPLICING	0	0	0	2777	103	2.4884899	50	17	60	96	179	27	209	127.75	113
BREAST_TAKAHASHI08_33GENES_TP53	0	1.07e-04	2.6e-02	3694	30	2.1974819	70	22	90	244	50	168	51	128.25	114
BREAST_CICATIELLO04_51GENES_ER	0	5.36e-05	1.0e-02	4612	38	2.2673059	74	28	102	188	35	267	29	129.75	115
STEMCELL_WEST07_56GENES_ADULTTUMORVSNORMAL	0	8.90e-05	1.9e-02	4912	36	2.222029	83	30	119	215	13	288	4	130	116
MORF_SMC1L1	0	1.40e-05	2.0e-03	3563	56	2.3440347	59	22	75	144	109	159	109	130.25	117
MORF_ESPL1	0	4.53e-05	8.0e-03	2861	56	2.282445	54	17	65	178	141	34	168	130.25	118
SHEDDEN_LUNG_CANCER_POOR_SURVIVAL_A6	0	0	0	4322	427	2.6929471	55	26	73	39	127	233	123	130.5	119
MODULE_198	0	0	0	3549	287	2.695945	51	22	63	38	170	137	180	131.25	120
BREAST_TROESTER06_364GENES_UP_DOX-MCF7	0	0	0	3495	262	2.6001914	51	21	63	61	171	114	181	131.75	121
PID_AURORA_B_PATHWAY	0	6.82e-05	1.3e-02	2674	39	2.2589762	54	16	64	192	142	21	177	133	122
GSE37532_WT_VS_PPARG_KO_VISCERAL_ADIPOSE_TISSUE_TREG_UP	0	0	0	4494	184	2.5267928	58	27	78	83	113	244	95	133.75	123
GSE13547_CTRL_VS_ANTI_IGM_STIM_BCELL_12H_UP	0	8.15e-06	1.0e-03	4682	169	2.403735	62	28	85	123	88	260	67	134.5	124
BREAST_LIU08_26GENES	0	1.09e-04	2.6e-02	4816	25	2.1982918	84	29	119	240	11	282	5	134.5	125
BIDUS_METASTASIS_UP	0	0	0	3324	199	2.5775723	49	20	61	66	185	92	197	135	126
GO_RNA_POLYADENYLATION	0	6.33e-05	1.2e-02	3337	28	2.2612534	57	20	72	191	119	101	129	135	127
REACTOME_MRNA_PROCESSING	0	0	0	2777	148	2.543481	47	17	56	75	212	25	232	136	128
MORI_LARGE_PRE_BII_LYMPHOCYTE_UP	0	4.79e-05	8.0e-03	3007	76	2.2943332	53	18	64	168	152	55	174	137.25	129
GO_SISTER_CHROMATID_SEGREGATION	0	0	0	3007	165	2.6852784	45	18	55	40	230	43	239	138	130
PUJANA_BRCA_CENTERED_NETWORK	0	9.19e-06	1.0e-03	3548	110	2.448604	54	22	68	109	137	155	151	138	131
NAKAYAMA_SOFT_TISSUE_TUMORS_PCA2_UP	0	1.44e-05	2.0e-03	3248	85	2.3576062	53	20	66	139	151	100	162	138	132
PUJANA_BRCA2_PCC_NETWORK	0	0	0	3698	403	2.6789603	49	22	62	43	183	139	189	138.5	133
LYMPHOMA_SAGAERT10_38GENES	0	8.12e-05	1.7e-02	2218	26	2.2324631	54	13	62	211	143	7	194	138.75	134
LY_AGING_OLD_DN	0	4.63e-05	8.0e-03	2765	52	2.2856734	52	17	62	174	165	33	192	141	135
GCM_CSNK2B	0	5.57e-05	1.0e-02	3510	75	2.2723947	56	21	71	181	125	125	133	141	136
GOBERT_OLIGODENDROCYTE_DIFFERENTIATION_UP	0	0	0	4613	514	2.5922983	55	28	74	63	129	258	116	141.5	137
GO_REGULATION_OF_GENE_SILENCING	0	2.62e-05	4.0e-03	3656	45	2.3257468	56	22	71	153	121	162	132	142	138
REACTOME_MRNA_3_END_PROCESSING	0	6.95e-05	1.4e-02	4234	34	2.2417653	65	26	87	203	71	235	62	142.75	139
DUTERTRE_ESTRADIOL_RESPONSE_24HR_UP	0	0	0	3970	303	2.6081977	52	24	67	59	163	195	155	143	140
BREAST_MA02_85GENES_IDCVDCIS_UP	0	3.26e-05	5.0e-03	4604	73	2.323299	62	28	85	154	89	263	68	143.5	141
BREAST_CREIGHTON09_92GENES	0	6.58e-05	1.3e-02	4937	77	2.248863	69	30	98	199	54	287	35	143.75	142
GNF2_KPNB1	0	0	0	1873	68	2.5996935	44	11	50	62	243	4	267	144	143
MODULE_403	0	9.71e-05	2.1e-02	3806	45	2.216846	62	23	81	218	92	181	85	144	144
GSE15750_DAY6_VS_DAY10_EFF_CD8_TCELL_UP	0	7.78e-06	1.0e-03	4612	180	2.381279	59	28	82	129	107	261	82	144.75	145
HEADANDNECK_PYEON07_42GENES	0	1.39e-04	3.7e-02	4005	39	2.1729894	69	24	91	275	55	212	47	147.25	146
REACTOME_ACTIVATION_OF_THE_PRE_REPLICATIVE_COMPLEX	0	1.76e-04	4.9e-02	4318	29	2.1522954	76	26	103	292	31	241	27	147.75	147
GSE14415_NATURAL_TREG_VS_TCONV_DN	0	9.11e-06	1.0e-03	2911	172	2.446405	48	18	57	110	207	51	227	148.75	148
GO_SISTER_CHROMATID_COHESION	0	0	0	3007	105	2.4911346	46	18	56	95	221	48	233	149.25	149
LUNG_ROHRBECK08_42GENES_SCLC	0	1.11e-04	2.8e-02	3548	32	2.192107	63	22	80	255	83	169	90	149.25	150
GSE39556_CD8A_DC_VS_NK_CELL_MOUSE_3H_POST_POLYIC_INJ_UP	0	0	0	3254	186	2.4964345	48	20	60	92	206	95	208	150.25	151
RIZ_ERYTHROID_DIFFERENTIATION	0	1.42e-05	2.0e-03	3935	75	2.3526607	55	24	72	141	132	200	128	150.25	152
LUNG_JOHNSON07_46GENES	0	1.29e-04	3.3e-02	5281	29	2.1781864	76	32	112	265	30	293	13	150.25	153
BREAST_WIRAPATI08_355GENES_AURKA_MODULE	0	0	0	3488	328	2.4864926	49	21	61	97	187	119	199	150.5	154
LEE_EARLY_T_LYMPHOCYTE_UP	0	6.51e-05	1.3e-02	4683	96	2.2456825	64	28	88	201	77	269	58	151.25	155
ZHANG_TLX_TARGETS_36HR_DN	0	0	0	3961	178	2.510139	51	24	67	89	172	197	156	153.5	156
GO_CYTOPLASMIC_STRESS_GRANULE	0	1.34e-04	3.5e-02	3304	29	2.1750813	59	20	73	271	110	108	126	153.75	157
GO_MITOTIC_SISTER_CHROMATID_SEGREGATION	0	7.96e-06	1.0e-03	2674	86	2.3908803	45	16	54	126	232	17	247	155.5	158
MORF_CDK2	0	1.38e-05	2.0e-03	2964	66	2.3412538	48	18	59	146	208	53	215	155.5	159
CAIRO_HEPATOBLASTOMA_CLASSES_UP	0	0	0	3695	553	2.618349	47	22	59	58	211	144	212	156.25	160
STEMCELL_RIGGI08_206GENES	0	7.38e-06	1.0e-03	3324	155	2.366105	49	20	61	136	189	99	201	156.25	161
GCM_APEX1	0	4.29e-05	7.0e-03	2964	88	2.2990491	49	18	59	164	193	54	216	156.75	162
BLUM_RESPONSE_TO_SALIRASIB_DN	0	0	0	3548	325	2.556606	48	22	60	72	205	146	207	157.5	163
MORF_DNMT1	0	7.84e-06	1.0e-03	2554	108	2.3868556	45	16	53	128	233	18	254	158.25	164
VERNELL_RETINOBLASTOMA_PATHWAY_UP	0	4.71e-05	8.0e-03	4051	68	2.293254	56	25	74	171	124	223	119	159.25	165
CHIANG_LIVER_CANCER_SUBCLASS_PROLIFERATION_UP	0	3.79e-05	6.0e-03	4422	167	2.3102388	56	27	75	159	122	247	110	159.5	166
GSE30962_PRIMARY_VS_SECONDARY_ACUTE_LCMV_INF_CD8_TCELL_UP	0	7.27e-06	1.0e-03	3447	179	2.3601706	49	21	61	138	190	120	202	162.5	167
GNF2_MLH1	0	1.26e-04	3.3e-02	3304	38	2.17929	55	20	69	263	134	107	147	162.75	168
MARKEY_RB1_ACUTE_LOF_UP	0	9.45e-06	1.0e-03	3007	217	2.4599724	44	18	53	106	244	50	253	163.25	169
SARRIO_EPITHELIAL_MESENCHYMAL_TRANSITION_UP	0	8.49e-06	1.0e-03	3548	162	2.422512	49	22	62	118	188	157	190	163.25	170
GO_DNA_REPLICATION	0	4.77e-05	8.0e-03	4566	193	2.293844	56	28	77	169	123	265	100	164.25	171
GNF2_ELAC2	0	7.43e-06	1.0e-03	1673	39	2.366667	44	10	48	135	245	3	276	164.75	172
MODULE_98	0	0	0	3549	372	2.536282	47	22	58	81	213	148	221	165.75	173
GO_MITOTIC_SPINDLE	0	9.94e-05	2.2e-02	4612	50	2.2117302	60	28	83	223	100	272	78	168.25	174
REACTOME_TRANSPORT_OF_MATURE_TRANSCRIPT_TO_CYTOPLASM	0	5.39e-05	1.0e-02	2292	52	2.2677228	46	14	53	187	225	11	255	169.5	175
MORF_PCNA	0	5.51e-05	1.0e-02	2835	74	2.269886	46	17	55	183	223	35	240	170.25	176
GO_CORE_PROMOTER_BINDING	0	3.84e-05	6.0e-03	5061	146	2.3131707	54	31	77	157	139	289	99	171	177
GO_NUCLEAR_PERIPHERY	0	1.39e-05	2.0e-03	3660	111	2.3431451	49	22	62	145	191	160	191	171.75	178
BOYAULT_LIVER_CANCER_SUBCLASS_G3_UP	0	6.78e-05	1.3e-02	4382	179	2.2587755	55	27	75	193	133	249	112	171.75	179
REACTOME_MITOTIC_M_M_G1_PHASES	0	1.11e-04	2.6e-02	5216	159	2.1995232	61	32	88	237	99	292	59	171.75	180
GO_NUCLEAR_CHROMOSOME_SEGREGATION	0	0	0	3028	210	2.4716072	41	18	50	103	269	49	268	172.25	181
MITSIADES_RESPONSE_TO_APLIDIN_DN	0	0	0	3430	237	2.5428333	43	21	54	76	253	116	245	172.5	182
V$ETF_Q6	0	4.60e-05	8.0e-03	4076	102	2.2853405	53	25	70	175	153	224	140	173	183
GO_KINESIN_COMPLEX	0	1.35e-05	2.0e-03	2371	50	2.3384972	42	14	49	149	262	10	272	173.25	184
GO_DNA_PACKAGING_COMPLEX	0	1.04e-04	2.4e-02	4505	71	2.2045186	58	27	79	233	116	252	92	173.25	185
GO_NUCLEAR_MATRIX	0	3.24e-05	5.0e-03	3656	89	2.3230863	49	22	63	155	192	163	184	173.5	186
SHEPARD_BMYB_TARGETS	0	1.09e-04	2.7e-02	3270	67	2.1945746	52	20	65	250	168	106	170	173.5	187
GO_CHROMOSOMAL_REGION	0	8.09e-06	1.0e-03	4312	298	2.398737	50	26	67	124	180	234	157	173.75	188
MORF_TERF1	0	1.09e-04	2.7e-02	2964	56	2.195845	50	18	61	249	181	60	205	173.75	189
PYEON_CANCER_HEAD_AND_NECK_VS_CERVICAL_UP	0	6.61e-05	1.3e-02	4609	169	2.2489398	56	28	76	198	126	268	104	174	190
REACTOME_CELL_CYCLE	0	8.95e-05	1.9e-02	5362	358	2.223716	58	33	84	214	115	295	74	174.5	191
GO_CHROMOSOME_SEGREGATION	0	9.54e-06	1.0e-03	3198	250	2.46144	42	19	51	105	260	72	262	174.75	192
GO_DNA_PACKAGING	0	4.58e-05	8.0e-03	4571	151	2.284905	54	28	74	176	140	266	120	175.5	193
GO_MULTI_ORGANISM_METABOLIC_PROCESS	0	7.30e-05	1.5e-02	3883	88	2.2347822	53	24	70	207	155	204	141	176.75	194
BREAST_TROESTER06_436GENES-UP-DOX-ZR75-1	0	0	0	3585	307	2.476116	45	22	57	101	231	151	226	177.25	195
GSE36476_CTRL_VS_TSST_ACT_40H_MEMORY_CD4_TCELL_YOUNG_DN	0	4.50e-05	8.0e-03	4136	189	2.279763	52	25	69	179	166	225	144	178.5	196
VIRAL_CAIRO08_227GENES	0	8.87e-06	1.0e-03	2849	196	2.4394662	38	17	45	113	286	30	288	179.25	197
RICKMAN_TUMOR_DIFFERENTIATED_WELL_VS_POORLY_UP	0	8.42e-06	1.0e-03	3316	217	2.4189649	43	20	54	119	254	98	246	179.25	198
BREAST_YU08_73GENES_W2GENELIST_OUTCOME	0	1.73e-04	4.8e-02	4227	63	2.1571367	60	26	81	291	101	240	86	179.5	199
HALLMARK_MYC_TARGETS_V1	0	3.86e-05	6.0e-03	2865	178	2.3153088	42	17	50	156	263	31	269	179.75	200
TAANNYSGCG_UNKNOWN	0	1.27e-04	3.3e-02	2858	73	2.1795511	49	17	59	262	203	39	220	181	201
GO_POSTTRANSCRIPTIONAL_GENE_SILENCING	0	6.88e-05	1.4e-02	2299	39	2.2385697	44	14	51	205	247	12	264	182	202
GO_PROTEIN_SUMOYLATION	0	9.99e-05	2.2e-02	3939	108	2.212232	53	24	69	222	158	206	145	182.75	203
GO_CONDENSED_CHROMOSOME_CENTROMERIC_REGION	0	7.26e-05	1.5e-02	4312	95	2.2339482	53	26	71	208	156	236	134	183.5	204
MODULE_397	0	5.48e-05	1.0e-02	3077	115	2.2689064	45	19	55	184	235	76	241	184	205
BENPORATH_ES_CORE_NINE_CORRELATED	0	6.36e-05	1.2e-02	3670	98	2.2631671	49	22	63	190	197	166	185	184.5	206
GO_DNA_CONFORMATION_CHANGE	0	4.26e-05	7.0e-03	4571	224	2.297486	51	28	70	165	173	264	139	185.25	207
GO_TERMINATION_OF_RNA_POLYMERASE_II_TRANSCRIPTION	0	8.51e-05	1.8e-02	2712	57	2.2259383	44	16	52	213	248	22	259	185.5	208
HORIUCHI_WTAP_TARGETS_DN	0	3.81e-05	6.0e-03	3387	281	2.3129497	45	21	56	158	234	122	234	187	209
GO_MITOTIC_CELL_CYCLE	0	5.54e-05	1.0e-02	5222	710	2.2699952	53	32	74	182	154	291	121	187	210
BREAST_HARVELL08_308GENES	0	5.60e-05	1.0e-02	3935	185	2.2775748	49	24	64	180	195	202	175	188	211
GO_CELL_CYCLE_PHASE_TRANSITION	0	4.24e-05	7.0e-03	4121	238	2.2959363	49	25	64	166	194	222	173	188.75	212
GSE36476_CTRL_VS_TSST_ACT_72H_MEMORY_CD4_TCELL_YOUNG_DN	0	6.55e-05	1.3e-02	3327	187	2.2478848	46	20	57	200	226	103	228	189.25	213
GNF2_FBL	0	6.48e-05	1.3e-02	2968	107	2.2441623	44	18	53	202	246	56	256	190	214
REACTOME_CLEAVAGE_OF_GROWING_TRANSCRIPT_IN_THE_TERMINATION_REGION_	0	1.32e-04	3.4e-02	4234	42	2.1764307	55	26	74	268	135	239	122	191	215
MODULE_197	0	6.68e-05	1.3e-02	3363	167	2.2522182	45	20	56	196	236	102	235	192.25	216
SHEPARD_CRUSH_AND_BURN_MUTANT_DN	0	6.65e-05	1.3e-02	3773	173	2.2496512	49	23	62	197	199	180	193	192.25	217
GO_CHROMATIN_ASSEMBLY_OR_DISASSEMBLY	0	1.01e-04	2.2e-02	4571	134	2.2134945	53	28	73	220	157	271	124	193	218
REACTOME_DNA_REPLICATION	0	6.75e-05	1.3e-02	3970	179	2.255239	49	24	64	194	198	203	178	193.25	219
REACTOME_MITOTIC_PROMETAPHASE	0	1.08e-04	2.5e-02	3970	82	2.202183	51	24	67	234	175	208	158	193.75	220
GO_POSITIVE_REGULATION_OF_CHROMATIN_MODIFICATION	0	1.71e-04	4.8e-02	4536	83	2.1586308	58	28	79	289	117	277	93	194	221
GO_REGULATION_OF_GENE_EXPRESSION_EPIGENETIC	0	4.37e-05	7.0e-03	3894	187	2.303584	47	24	61	161	214	201	203	194.75	222
GO_RNA_3_END_PROCESSING	0	5.45e-05	1.0e-02	4046	90	2.2686298	49	25	64	185	196	226	176	195.75	223
BREAST_CRAWFORD08_971GENES	0	7.34e-05	1.5e-02	4383	345	2.2374072	51	27	68	206	174	250	153	195.75	224
GSE35543_IN_VITRO_ITREG_VS_CONVERTED_EX_ITREG_UP	0	1.07e-04	2.4e-02	4656	177	2.206797	53	28	73	227	159	273	125	196	225
GSE24634_TEFF_VS_TCONV_DAY7_IN_CULTURE_UP	0	1.08e-04	2.6e-02	3327	192	2.1978614	47	20	58	243	219	105	222	197.25	226
CHR18P11	0	1.29e-04	3.3e-02	3196	53	2.1780517	47	19	58	266	220	81	223	197.5	227
GO_CELL_CYCLE_G1_S_PHASE_TRANSITION	0	1.61e-04	4.4e-02	4089	104	2.1667628	54	25	71	282	144	231	135	198	228
BREAST_SOTIRIOU06_242GENES	0	1.24e-04	3.2e-02	3430	183	2.1818447	49	21	61	261	202	129	206	199.5	229
GO_HISTONE_BINDING	0	5.42e-05	1.0e-02	3822	149	2.2678041	46	23	60	186	224	179	210	199.75	230
GO_RNA_LOCALIZATION	0	6.39e-05	1.2e-02	2823	162	2.2631886	38	17	46	189	287	36	287	199.75	231
GO_G1_S_TRANSITION_OF_MITOTIC_CELL_CYCLE	0	1.59e-04	4.4e-02	4089	104	2.1637158	54	25	71	286	145	232	136	199.75	232
FOURNIER_ACINAR_DEVELOPMENT_LATE_2	0	4.66e-05	8.0e-03	3482	259	2.287009	43	21	54	173	255	124	248	200	233
GO_CHROMOSOME	0	7.49e-06	1.0e-03	4505	791	2.367898	46	27	61	134	222	246	200	200.5	234
FUJII_YBX1_TARGETS_DN	0	1.09e-04	2.6e-02	4358	192	2.1981435	52	27	70	241	167	253	142	200.75	235
V$MAZ_Q6	0	6.91e-05	1.4e-02	2853	183	2.2400453	39	17	47	204	282	37	281	201	236
BASAKI_YBX1_TARGETS_UP	0	1.36e-04	3.6e-02	4484	266	2.1731956	53	27	72	274	160	255	130	204.75	237
GCM_ACTG1	0	1.46e-04	3.9e-02	2968	95	2.1705363	45	18	55	277	242	63	243	206.25	238
HALLMARK_MITOTIC_SPINDLE	0	9.86e-05	2.2e-02	4253	196	2.2104075	49	26	66	225	200	238	163	206.5	239
MORF_PPP1CC	0	1.06e-04	2.4e-02	2216	152	2.2060297	34	13	38	229	294	8	295	206.5	240
GSE36476_CTRL_VS_TSST_ACT_40H_MEMORY_CD4_TCELL_OLD_DN	0	1.05e-04	2.4e-02	3498	196	2.205302	45	21	56	231	237	127	236	207.75	241
MORF_SNRP70	0	1.17e-04	3.0e-02	2554	54	2.184579	41	16	48	258	271	23	279	207.75	242
BREAST_LOI08_239GENES	0	1.34e-04	3.5e-02	3694	172	2.1756537	49	22	63	270	204	170	188	208	243
CHEMNITZ_RESPONSE_TO_PROSTAGLANDIN_E2_UP	0	9.33e-05	2.0e-02	3376	129	2.2199883	44	21	55	216	249	126	242	208.25	244
GO_CHROMOSOME_ORGANIZATION	0	8.02e-06	1.0e-03	3970	900	2.3909616	42	24	52	125	261	198	257	210.25	245
LIVER_SKAWRAN08_185GENES	0	1.05e-04	2.4e-02	3905	161	2.2054434	48	24	62	230	210	207	196	210.75	246
GCM_CBFB	0	1.54e-04	4.2e-02	2009	63	2.1679025	41	12	47	281	273	5	285	211	247
GO_CONDENSED_CHROMOSOME	0	1.01e-04	2.2e-02	4359	184	2.216303	48	27	65	219	209	251	169	212	248
MORF_RFC4	0	1.08e-04	2.7e-02	2964	137	2.194156	42	18	50	251	266	61	270	212	249
GO_MITOTIC_NUCLEAR_DIVISION	0	6.71e-05	1.3e-02	3191	331	2.2535388	37	19	45	195	289	77	289	212.5	250
GO_CHROMOSOME_CENTROMERIC_REGION	0	8.15e-05	1.7e-02	4312	163	2.2333288	47	26	63	210	216	237	187	212.5	251
GSE21546_ELK1_KO_VS_SAP1A_KO_AND_ELK1_KO_DP_THYMOCYTES_DN	0	1.08e-04	2.6e-02	2888	181	2.1980107	40	18	48	242	275	58	277	213	252
SARCOMA_MASON04_549GENES	0	4.74e-05	8.0e-03	3548	454	2.2932892	42	22	52	170	264	164	258	214	253
V$E2F1_Q6	0	9.29e-05	2.0e-02	4053	216	2.2194748	47	25	62	217	217	227	195	214	254
GO_PROTEIN_DNA_COMPLEX_SUBUNIT_ORGANIZATION	0	1.21e-04	3.1e-02	4528	181	2.183346	51	28	69	259	176	276	146	214.25	255
LYMPHOMA_JENNER03_279GENES	0	1.76e-04	4.9e-02	4618	140	2.1511905	53	28	73	293	161	278	127	214.75	256
GO_REGULATION_OF_MRNA_SPLICING_VIA_SPLICEOSOME	0	1.60e-04	4.4e-02	2292	57	2.1650417	40	14	47	284	280	13	286	215.75	257
GO_RNA_SPLICING	0	1.07e-04	2.4e-02	2963	327	2.208537	36	18	44	226	291	57	290	216	258
GO_REGULATION_OF_MRNA_METABOLIC_PROCESS	0	1.14e-04	2.9e-02	3058	110	2.1878417	42	19	51	256	267	78	265	216.5	259
WHITFIELD_CELL_CYCLE_G2_M	0	1.12e-04	2.6e-02	3428	202	2.2019894	43	21	54	235	256	128	250	217.25	260
REACTOME_CELL_CYCLE_MITOTIC	0	1.00e-04	2.2e-02	4121	286	2.212345	47	25	61	221	218	228	204	217.75	261
GSE13547_CTRL_VS_ANTI_IGM_STIM_BCELL_2H_UP	0	1.58e-04	4.4e-02	3474	168	2.1621418	46	21	58	287	229	131	225	218	262
GO_NEGATIVE_REGULATION_OF_CELLULAR_AMIDE_METABOLIC_PROCESS	0	1.11e-04	2.8e-02	2831	122	2.1931014	37	17	44	254	290	38	291	218.25	263
ODONNELL_TFRC_TARGETS_DN	0	1.33e-04	3.5e-02	3523	126	2.1750665	45	21	57	272	241	130	230	218.25	264
BREAST_SAAL07_174GENES	0	1.06e-04	2.4e-02	3655	171	2.2060702	44	22	57	228	250	167	229	218.5	265
GO_CHROMATIN_BINDING	0	4.55e-05	8.0e-03	3630	408	2.2846549	41	22	51	177	270	165	263	218.75	266
REACTOME_TRANSCRIPTION	0	1.07e-04	2.6e-02	3774	174	2.197419	46	23	59	245	228	183	219	218.75	267
MORF_UBE2N	0	1.61e-04	4.4e-02	2063	83	2.166191	35	13	40	283	293	9	293	219.5	268
GO_NUCLEAR_CHROMOSOME	0	8.19e-05	1.7e-02	4541	460	2.2334666	47	28	63	209	215	270	186	220	269
V$E2F1DP1RB_01	0	1.24e-04	3.2e-02	3186	208	2.1820045	41	19	50	260	272	80	271	220.75	270
CHR1P34	0	1.12e-04	2.8e-02	4667	136	2.1932554	49	28	67	253	201	275	159	222	271
GO_MRNA_PROCESSING	0	1.07e-04	2.6e-02	2963	386	2.1972327	35	18	42	246	292	59	292	222.25	272
MANALO_HYPOXIA_DN	0	1.45e-04	3.9e-02	4709	266	2.1703038	50	29	69	279	182	283	148	223	273
V$E2F_Q4	0	1.18e-04	3.0e-02	3186	217	2.184806	39	19	48	257	284	79	278	224.5	274
MUELLER_PLURINET	0	1.11e-04	2.6e-02	4005	270	2.2014658	45	24	59	236	238	209	217	225	275
V$E2F_02	0	1.35e-04	3.5e-02	3186	218	2.1758566	40	19	49	269	277	82	273	225.25	276
MORF_XRCC5	0	1.04e-04	2.4e-02	3352	217	2.2050953	38	20	47	232	288	104	283	226.75	277
GCGSCMNTTT_UNKNOWN	0	1.43e-04	3.8e-02	2926	64	2.1720686	39	18	47	276	285	62	284	226.75	278
GSE36476_CTRL_VS_TSST_ACT_72H_MEMORY_CD4_TCELL_OLD_DN	0	1.75e-04	4.9e-02	3254	193	2.1507041	44	20	54	294	252	111	252	227.25	279
MARSON_BOUND_BY_E2F4_UNSTIMULATED	0	1.10e-04	2.6e-02	4180	618	2.1988332	46	25	59	239	227	229	218	228.25	280
V$E2F_Q6	0	1.33e-04	3.5e-02	3186	215	2.1746552	40	19	48	273	278	83	280	228.5	281
GSE5679_CTRL_VS_PPARG_LIGAND_ROSIGLITAZONE_TREATED_DC_UP	0	1.28e-04	3.3e-02	3706	181	2.1773274	45	23	58	267	240	184	224	228.75	282
GSE39110_DAY3_VS_DAY6_POST_IMMUNIZATION_CD8_TCELL_DN	0	1.71e-04	4.8e-02	3349	176	2.1576478	42	20	52	290	268	110	261	232.25	283
GO_CHROMATIN	0	8.55e-05	1.8e-02	4000	387	2.2271674	42	24	54	212	265	205	249	232.75	284
GO_MRNA_METABOLIC_PROCESS	0	1.59e-04	4.4e-02	2968	509	2.164314	33	18	39	285	295	64	294	234.5	285
GO_RNA_SPLICING_VIA_TRANSESTERIFICATION_REACTIONS	0	1.45e-04	3.9e-02	3319	245	2.170356	40	20	49	278	279	109	274	235	286
GSE24634_TEFF_VS_TCONV_DAY3_IN_CULTURE_UP	0	1.44e-04	3.9e-02	3581	188	2.1702058	44	22	55	280	251	171	244	236.5	287
GO_CHROMATIN_ORGANIZATION	0	1.10e-04	2.6e-02	4538	580	2.1990032	45	28	60	238	239	274	211	240.5	288
BENPORATH_CYCLING_GENES	0	1.06e-04	2.6e-02	3867	605	2.196698	43	24	54	247	257	210	251	241.25	289
STEMCELL_MATUSHANSKY08_1453GENES	0	9.90e-05	2.2e-02	3727	1198	2.211014	39	23	47	224	283	182	282	242.75	290
PUJANA_CHEK2_PCC_NETWORK	0	9.63e-06	1.0e-03	3411	708	NA	41	21	49	295	274	132	275	244	291
FEVR_CTNNB1_TARGETS_DN	0	1.08e-04	2.7e-02	4089	504	2.1937592	43	25	56	252	259	230	238	244.75	292
GO_CELL_CYCLE_PROCESS	0	1.10e-04	2.7e-02	4517	991	2.1961572	43	27	56	248	258	254	237	249.25	293
GO_PEPTIDYL_LYSINE_MODIFICATION	0	1.68e-04	4.7e-02	3630	285	2.1599226	40	22	51	288	281	172	266	251.75	294
GO_MICROTUBULE_CYTOSKELETON_ORGANIZATION	0	1.30e-04	3.3e-02	4013	318	2.1787188	40	24	52	264	276	211	260	252.75	295

## Sheet: 3_Brain_cancer_Medulloblastoma
	Nominal P	False discovery rate Q	Family wise-error P	Gene rank at NES	Signature size	NES value	Tag value	List value	Signal value	NES rank	Tag rank	List rank	Signal rank	Mean ranks	Mean ranks order
POMEROY_MEDULLOBLASTOMA_PROGNOSIS_DN	0	0	0	420	42	3.0536008	71	8	77	1	19	4	53	19.25	1
KEGG_RIBOSOME	0	0	0	1149	61	2.892629	79	23	100	3	4	115	6	32	2
REACTOME_PEPTIDE_CHAIN_ELONGATION	0	0	0	1149	63	2.867553	78	23	99	5	5	116	8	33.5	3
GNF2_ST13	0	0	0	1003	40	2.6271672	75	20	93	40	13	77	16	36.5	4
GO_CYTOSOLIC_RIBOSOME	0	0	0	1149	65	2.7803867	77	23	98	16	7	122	12	39.25	5
REACTOME_3_UTR_MEDIATED_TRANSLATIONAL_REGULATION	0	0	0	1149	78	2.8628576	72	23	91	6	17	117	20	40	6
GO_RRNA_METABOLIC_PROCESS	0	0	0	1149	93	2.9498172	69	23	87	2	24	114	27	41.75	7
REACTOME_INFLUENZA_VIRAL_RNA_TRANSCRIPTION_AND_REPLICATION	0	0	0	1149	76	2.857955	71	23	90	9	20	118	21	42	8
GCM_TPT1	0	0	0	1273	65	2.8211803	82	25	107	12	2	153	2	42.25	9
SARCOMA_CHIBON10_67GENES_GENOMECOMPLEXITYPREDICTOR	0	0	0	582	26	2.502212	65	11	73	58	40	7	69	43.5	10
REACTOME_SRP_DEPENDENT_COTRANSLATIONAL_PROTEIN_TARGETING_TO_MEMBRANE	0	0	0	1270	75	2.8589036	76	25	100	8	9	151	7	43.75	11
GO_CYTOSOLIC_LARGE_RIBOSOMAL_SUBUNIT	0	0	0	1120	38	2.5396705	74	22	94	49	15	98	15	44.25	12
GO_ESTABLISHMENT_OF_PROTEIN_LOCALIZATION_TO_ENDOPLASMIC_RETICULUM	0	0	0	1270	70	2.8026314	77	25	101	14	6	154	5	44.75	13
GO_RIBOSOMAL_SUBUNIT	0	0	0	1270	76	2.8615768	75	25	98	7	12	150	11	45	14
GNF2_EIF3S6	0	0	0	1273	78	2.753173	76	25	99	18	10	155	9	48	15
LEUKEMIA_DURIG03_88GENES	0	0	0	1120	74	2.639176	68	22	85	38	27	96	31	48	16
SHIPP_DLBCL_VS_FOLLICULAR_LYMPHOMA_UP	0	0	0	1015	42	2.5704157	67	20	83	44	32	78	38	48	17
GO_STRUCTURAL_CONSTITUENT_OF_RIBOSOME	0	0	0	1273	82	2.8367255	72	25	94	10	18	152	14	48.5	18
GO_RIBOSOME_BIOGENESIS	0	0	0	1149	99	2.8347106	67	23	84	11	29	119	35	48.5	19
GNF2_DAP3	0	0	0	1160	63	2.733902	70	23	89	24	23	125	23	48.75	20
COLON_ANCONA06_45GENES	0	1.07e-05	1.0e-03	937	26	2.3748596	73	18	89	97	16	63	24	50	21
GCM_NPM1	0	0	0	1273	111	2.883063	68	25	88	4	26	149	25	51	22
RHODES_UNDIFFERENTIATED_CANCER	0	0	0	823	64	2.7445352	59	16	70	20	64	47	78	52.25	23
GNF2_FBL	0	0	0	1149	81	2.7236085	67	23	85	25	30	126	30	52.75	24
REACTOME_NONSENSE_MEDIATED_DECAY_ENHANCED_BY_THE_EXON_JUNCTION_COMPLEX	0	0	0	1315	74	2.696538	77	26	102	28	8	171	4	52.75	25
SARCOMA_CHIBON10_67GENES_GENOMECOMPLEXITYPREDICTOR_CURATED	0	0	0	582	27	2.4147353	63	11	71	82	49	8	74	53.25	26
GNF2_CDC20	0	0	0	755	27	2.457991	63	15	74	69	48	32	67	54	27
GO_NCRNA_PROCESSING	0	0	0	1149	116	2.8058977	64	23	80	13	41	120	45	54.75	28
GO_TRANSLATIONAL_INITIATION	0	0	0	1149	91	2.738349	66	23	84	23	36	124	36	54.75	29
GNF2_BUB1B	0	0	0	611	26	2.422723	62	12	70	79	51	14	80	56	30
GO_NUCLEAR_TRANSCRIBED_MRNA_CATABOLIC_PROCESS_NONSENSE_MEDIATED_DECAY	0	0	0	1315	78	2.6963422	74	26	99	30	14	173	10	56.75	31
GO_CYTOSOLIC_SMALL_RIBOSOMAL_SUBUNIT	0	0	0	1243	26	2.4128833	88	24	116	83	1	143	1	57	32
REACTOME_INFLUENZA_LIFE_CYCLE	0	0	0	1149	94	2.7410126	64	23	81	22	42	123	42	57.25	33
GNF2_NS	0	0	0	499	31	2.5319817	58	10	64	51	69	6	104	57.5	34
GO_PROTEIN_LOCALIZATION_TO_ENDOPLASMIC_RETICULUM	0	0	0	1270	78	2.6732855	71	25	92	34	21	158	18	57.75	35
GO_LARGE_RIBOSOMAL_SUBUNIT	0	0	0	1120	45	2.4530585	67	22	85	71	33	102	32	59.5	36
GO_RIBOSOME	0	0	0	1149	90	2.6929543	64	23	82	32	43	127	41	60.75	37
REACTOME_FORMATION_OF_THE_TERNARY_COMPLEX_AND_SUBSEQUENTLY_THE_43S_COMPLEX	0	0	0	1149	35	2.454441	71	23	92	70	22	132	19	60.75	38
GO_RIBONUCLEOPROTEIN_COMPLEX_BIOGENESIS	0	0	0	1149	139	2.7858317	60	23	76	15	54	121	56	61.5	39
BILANGES_SERUM_AND_RAPAMYCIN_SENSITIVE_GENES	0	0	0	1116	45	2.4017792	69	22	87	90	25	103	29	61.75	40
CROONQUIST_NRAS_SIGNALING_DN	0	0	0	922	49	2.5261564	59	18	72	53	65	60	70	62	41
GO_SMALL_RIBOSOMAL_SUBUNIT	0	1.04e-05	1.0e-03	1243	31	2.3598678	81	24	106	100	3	145	3	62.75	42
GCM_PSME1	0	0	0	1295	80	2.6935446	66	25	87	31	37	156	28	63	43
GNF2_RAN	0	0	0	950	65	2.7033277	57	19	69	27	74	67	85	63.25	44
SOTIRIOU_BREAST_CANCER_GRADE_1_VS_3_UP	0	0	0	922	73	2.7177877	56	18	68	26	81	59	89	63.75	45
GO_PROTEIN_TARGETING_TO_MEMBRANE	0	0	0	1270	92	2.636456	67	25	88	39	31	159	26	63.75	46
REACTOME_TRANSLATION	0	0	0	1149	102	2.6727312	63	23	79	35	46	128	50	64.75	47
GNF2_TPT1	0	1.60e-05	2.0e-03	1120	29	2.2749045	76	22	97	129	11	109	13	65.5	48
MORF_ESPL1	0	0	0	1020	43	2.436482	60	20	75	74	58	81	61	68.5	49
ROSTY_CERVICAL_CANCER_PROLIFERATION_CLUSTER	0	0	0	805	62	2.6392033	55	16	64	37	89	48	103	69.25	50
GO_NCRNA_METABOLIC_PROCESS	0	0	0	1120	172	2.7472365	56	22	69	19	80	95	84	69.5	51
BREAST_REYAL08_72GENES	0	0	0	374	27	2.4361246	56	7	60	75	86	1	116	69.5	52
GNF2_PA2G4	0	0	0	790	50	2.4619944	56	15	66	67	85	31	97	70	53
GO_MULTI_ORGANISM_METABOLIC_PROCESS	0	0	0	1149	88	2.5126238	63	23	79	56	47	131	51	71.25	54
GNF2_MSH6	0	9.43e-06	1.0e-03	777	25	2.331586	60	15	70	110	60	36	82	72	55
LEUKEMIA_LEE08_66GENES	0	9.10e-06	1.0e-03	1126	36	2.3160906	67	22	85	114	35	105	34	72	56
MORF_RFC4	0	0	0	1458	93	2.5428855	66	29	90	48	38	182	22	72.5	57
GCM_APEX1	0	0	0	1295	106	2.6851182	60	25	79	33	56	157	49	73.75	58
MORF_BUB1B	0	0	0	819	43	2.407374	58	16	69	88	72	49	87	74	59
GNF2_CCNB2	0	1.77e-05	2.0e-03	755	25	2.3054807	60	15	70	117	61	37	83	74.5	60
MORF_NPM1	0	0	0	1298	127	2.5858853	61	25	80	43	53	160	46	75.5	61
HALLMARK_MYC_TARGETS_V1	0	0	0	1337	148	2.6963515	60	26	79	29	55	172	48	76	62
REACTOME_ACTIVATION_OF_THE_MRNA_UPON_BINDING_OF_THE_CAP_BINDING_COMPLEX_AND_EIFS_AND_SUBSEQUENT_BINDING_TO_43S	0	1.02e-05	1.0e-03	1149	42	2.3530996	67	23	85	102	34	135	33	76	63
CROONQUIST_IL6_DEPRIVATION_DN	0	0	0	1027	66	2.503189	56	20	69	57	83	79	86	76.25	64
GCM_ANP32B	0	1.71e-05	2.0e-03	1099	35	2.2939322	66	22	83	121	39	108	39	76.75	65
GCM_PFN1	0	1.03e-05	1.0e-03	1060	48	2.3575435	60	21	76	101	59	94	58	78	66
BREAST_CARTER06_70GENES	0	0	0	582	26	2.3855963	54	11	60	93	93	9	118	78.25	67
GNF2_CCNA2	0	1.08e-05	1.0e-03	819	35	2.3787434	57	16	68	96	77	50	91	78.5	68
WINNEPENNINCKX_MELANOMA_METASTASIS_UP	0	1.05e-05	1.0e-03	1428	59	2.369227	68	28	93	99	28	180	17	81	69
DANG_MYC_TARGETS_UP	0	0	0	1131	104	2.4743905	56	22	70	63	84	99	79	81.25	70
MODULE_54	0	0	0	777	142	2.7668555	46	15	53	17	137	28	144	81.5	71
GSE22886_UNSTIM_VS_IL2_STIM_NKCELL_DN	0	0	0	712	108	2.5443401	48	14	55	47	125	24	132	82	72
REACTOME_METABOLISM_OF_RNA	0	0	0	1155	153	2.5130382	57	23	71	55	75	130	72	83	73
GCM_CSNK2B	0	0	0	1295	95	2.482028	60	25	79	62	57	162	52	83.25	74
LY_AGING_OLD_DN	0	0	0	787	53	2.4184904	51	15	60	81	105	33	117	84	75
GCM_ACTG1	0	0	0	1275	118	2.5323598	58	25	75	50	68	161	60	84.75	76
PUJANA_BREAST_CANCER_WITH_BRCA1_MUTATED_UP	0	9.26e-06	1.0e-03	937	37	2.3182137	57	18	69	112	78	64	88	85.5	77
MORF_TPT1	0	1.06e-05	1.0e-03	1273	78	2.37336	64	25	84	98	44	166	37	86.25	78
GNF2_RRM2	0	1.25e-04	2.0e-02	1027	25	2.1782079	64	20	80	167	45	89	47	87	79
MODULE_83	0	0	0	1004	196	2.6467757	49	20	59	36	117	76	120	87.25	80
GNF2_NPM1	0	6.49e-05	9.0e-03	1147	41	2.2351334	63	22	81	145	50	111	44	87.5	81
VIRAL_CAIRO08_88GENES	0	8.94e-06	1.0e-03	1131	69	2.3064623	59	22	75	116	67	106	63	88	82
GNF2_MCM4	0	3.04e-05	4.0e-03	1027	30	2.2554715	60	20	75	137	62	88	65	88	83
MODULE_151	0	0	0	1120	189	2.5655506	51	22	63	45	103	97	108	88.25	84
BREAST_SOTIRIOU06_128GENES	0	0	0	450	48	2.5270102	46	9	50	52	139	5	157	88.25	85
BREAST_CICATIELLO04_52GENES	0	0	0	1015	38	2.3900402	55	20	68	92	90	83	90	88.75	86
MORF_ACTG1	0	0	0	1273	109	2.4410844	59	25	77	73	66	164	54	89.25	87
GO_RNA_CATABOLIC_PROCESS	0	0	0	1149	113	2.4289544	57	23	71	77	76	133	73	89.75	88
MORF_NME2	0	0	0	1273	113	2.447193	58	25	76	72	70	163	57	90.5	89
MORF_EIF3S2	0	0	0	1342	158	2.6067922	56	26	74	41	82	174	66	90.75	90
REACTOME_METABOLISM_OF_MRNA	0	1.10e-05	1.0e-03	1315	136	2.382034	62	26	81	94	52	175	43	91	91
ZHOU_CELL_CYCLE_GENES_IN_IR_RESPONSE_24HR	0	0	0	611	50	2.472171	46	12	52	64	141	13	148	91.5	92
CAIRO_HEPATOBLASTOMA_CLASSES_UP	0	0	0	1027	289	2.7434568	46	20	54	21	138	75	137	92.75	93
MORF_PPP1CC	0	0	0	723	98	2.4914563	46	14	52	60	140	25	147	93	94
LY_AGING_PREMATURE_DN	0	3.00e-05	4.0e-03	712	28	2.253346	54	14	62	139	95	27	111	93	95
MORF_RAD54L	0	1.75e-05	2.0e-03	1115	65	2.3051121	57	22	72	118	79	107	71	93.75	96
GSE2405_0H_VS_24H_A_PHAGOCYTOPHILUM_STIM_NEUTROPHIL_UP	0	0	0	1270	123	2.4214296	58	25	75	80	71	165	62	94.5	97
MORF_CDK2	0	9.73e-05	1.5e-02	980	52	2.1994984	58	19	71	161	73	72	76	95.5	98
GSE24574_BCL6_LOW_TFH_VS_TCONV_CD4_TCELL_DN	0	0	0	777	138	2.595016	42	15	48	42	157	29	163	97.75	99
MORF_RAN	0	0	0	1194	183	2.5251079	51	23	64	54	104	129	105	98	100
HALLMARK_E2F_TARGETS	0	0	0	1027	113	2.4641988	48	20	59	66	126	80	121	98.25	101
YAMASHITA_LIVER_CANCER_WITH_EPCAM_UP	0	5.18e-05	7.0e-03	561	38	2.2439349	50	11	56	141	114	10	130	98.75	102
MODULE_114	0	0	0	1120	201	2.4658403	49	22	61	65	118	100	113	99	103
MISSIAGLIA_REGULATED_BY_METHYLATION_DN	0	0	0	670	80	2.4937596	43	13	48	59	151	23	164	99.25	104
MORF_DNMT1	0	9.97e-06	1.0e-03	1145	76	2.348538	53	22	67	104	97	104	93	99.5	105
GSE22886_UNSTIM_VS_IL15_STIM_NKCELL_DN	0	1.09e-05	1.0e-03	933	104	2.37961	49	18	59	95	119	62	123	99.75	106
MORF_FBL	0	0	0	1239	95	2.3944333	54	24	70	91	92	144	81	102	107
GSE26156_DOUBLE_POSITIVE_VS_CD4_SINGLE_POSITIVE_THYMOCYTE_DN	0	0	0	1060	138	2.4821122	47	21	58	61	130	93	125	102.25	108
WONG_EMBRYONIC_STEM_CELL_CORE	0	0	0	777	180	2.5514712	41	15	46	46	165	30	173	103.5	109
GNF2_RFC4	0	1.62e-05	2.0e-03	819	38	2.2752035	50	16	59	128	112	53	124	104.25	110
GO_AMIDE_BIOSYNTHETIC_PROCESS	0	0	0	1120	199	2.4593942	48	22	59	68	127	101	122	104.5	111
MORI_LARGE_PRE_BII_LYMPHOCYTE_UP	0	9.18e-06	1.0e-03	1044	56	2.317947	50	20	62	113	111	85	110	104.75	112
BREAST_MILLER07_56GENES	0	7.78e-05	1.1e-02	819	35	2.2254174	51	16	61	148	107	55	114	106	113
ESOPHAGUS_BARRETT03_104GENES	0	1.01e-05	1.0e-03	755	87	2.3495662	45	15	52	103	144	35	149	107.75	114
BREAST_WIRAPATI08_355GENES_AURKA_MODULE	0	0	0	777	162	2.4093456	43	15	49	87	152	34	161	108.5	115
FRASOR_RESPONSE_TO_SERM_OR_FULVESTRANT_DN	0	1.80e-04	3.0e-02	932	37	2.1602407	54	18	66	174	96	65	99	108.5	116
GO_CYTOSOLIC_PART	0	9.52e-06	1.0e-03	1149	120	2.333084	53	23	67	109	98	136	94	109.25	117
GNF2_RRM1	0	9.60e-06	1.0e-03	819	50	2.3335252	46	16	54	108	142	51	139	110	118
GO_RIBONUCLEOPROTEIN_COMPLEX_SUBUNIT_ORGANIZATION	0	3.02e-05	4.0e-03	1099	60	2.2545319	53	22	67	138	99	110	95	110.5	119
GSE28726_NAIVE_VS_ACTIVATED_CD4_TCELL_DN	0	0	0	1027	138	2.4307044	44	20	54	76	147	82	138	110.75	120
GSE28726_NAIVE_CD4_TCELL_VS_NAIVE_VA24NEG_NKTCELL_UP	0	9.88e-06	1.0e-03	1027	128	2.3446002	48	20	58	105	128	84	126	110.75	121
GNF2_CENPF	0	7.83e-05	1.1e-02	582	30	2.2260146	47	11	52	147	133	11	152	110.75	122
GO_ESTABLISHMENT_OF_PROTEIN_LOCALIZATION_TO_MEMBRANE	0	9.69e-06	1.0e-03	1289	134	2.339604	54	25	71	107	94	168	75	111	123
GNF2_CDC2	0	6.44e-05	9.0e-03	755	29	2.2340465	48	15	56	146	129	40	131	111.5	124
MORF_PCNA	0	1.73e-05	2.0e-03	1341	59	2.2971857	56	26	75	120	87	176	64	111.75	125
MORF_PRKDC	0	1.74e-05	2.0e-03	950	118	2.2973468	47	19	56	119	131	70	129	112.25	126
RHODES_CANCER_META_SIGNATURE	0	6.63e-05	9.0e-03	777	58	2.2429001	47	15	54	142	132	39	140	113.25	127
MORF_EI24	0	1.20e-04	1.9e-02	1486	85	2.1871223	60	29	83	166	63	185	40	113.5	128
CHANG_CORE_SERUM_RESPONSE_UP	0	1.64e-05	2.0e-03	1515	94	2.283086	55	30	77	126	91	187	55	114.75	129
MORF_BUB3	0	0	0	950	176	2.4255304	42	19	50	78	158	68	158	115.5	130
GNF2_PCNA	0	8.65e-05	1.3e-02	819	35	2.2093968	49	16	57	157	121	57	127	115.5	131
HALLMARK_G2M_CHECKPOINT	0	0	0	936	125	2.4097993	42	18	50	86	159	61	159	116.25	132
GSE24574_BCL6_HIGH_VS_LOW_TFH_CD4_TCELL_DN	0	0	0	614	143	2.4018154	35	12	39	89	182	15	181	116.75	133
TARTE_PLASMA_CELL_VS_PLASMABLAST_DN	0	0	0	1464	286	2.411788	50	29	67	85	109	183	92	117.25	134
BHATTACHARYA_EMBRYONIC_STEM_CELL	0	1.85e-04	3.1e-02	777	53	2.1594903	49	15	57	175	123	43	128	117.25	135
LI_WILMS_TUMOR_VS_FETAL_KIDNEY_1_DN	0	1.68e-05	2.0e-03	839	109	2.2897487	44	16	52	123	149	52	151	118.75	136
GSE24634_TEFF_VS_TCONV_DAY5_IN_CULTURE_UP	0	8.14e-05	1.2e-02	1104	86	2.2158728	51	22	64	154	108	112	107	120.25	137
MITSIADES_RESPONSE_TO_APLIDIN_DN	0	9.34e-06	1.0e-03	985	123	2.328521	43	19	52	111	153	69	150	120.75	138
WHITEFORD_PEDIATRIC_CANCER_MARKERS	0	1.02e-04	1.6e-02	755	60	2.1961222	47	15	54	164	136	42	142	121	139
MORF_BUB1	0	9.85e-05	1.5e-02	819	32	2.2030253	47	16	55	159	135	58	135	121.75	140
GO_RIBONUCLEOPROTEIN_COMPLEX	0	9.78e-06	1.0e-03	1275	261	2.341669	50	25	64	106	110	167	106	122.25	141
PENG_LEUCINE_DEPRIVATION_DN	0	2.97e-05	4.0e-03	1500	133	2.2510555	53	29	74	140	100	184	68	123	142
MORF_FEN1	0	7.72e-05	1.1e-02	819	44	2.2238152	45	16	54	149	146	56	141	123	143
BREAST_THORNER09_217GENES	0	1.67e-05	2.0e-03	594	64	2.2868092	39	12	44	124	176	17	177	123.5	144
MORF_ERH	0	1.53e-05	2.0e-03	1236	86	2.2644527	50	24	65	135	113	146	100	123.5	145
MANALO_HYPOXIA_DN	0	1.57e-05	2.0e-03	1027	127	2.2686932	45	20	55	132	145	87	133	124.25	146
GSE2405_0H_VS_9H_A_PHAGOCYTOPHILUM_STIM_NEUTROPHIL_DN	0	1.66e-05	2.0e-03	1273	137	2.2866895	51	25	66	125	106	169	98	124.5	147
GSE42724_NAIVE_VS_B1_BCELL_DN	0	1.56e-05	2.0e-03	615	77	2.2655904	40	12	45	133	172	18	175	124.5	148
BREAST_SOTIRIOU06_242GENES	0	1.58e-05	2.0e-03	374	86	2.2743137	35	7	37	131	183	2	183	124.75	149
MORF_RRM1	0	2.29e-05	3.0e-03	723	69	2.2581415	41	14	47	136	166	26	171	124.75	150
COLON_KIM04_285GENES	0	1.70e-05	2.0e-03	1027	131	2.2917974	44	20	53	122	148	86	145	125.25	151
LI_AMPLIFIED_IN_LUNG_CANCER	0	9.02e-06	1.0e-03	602	145	2.308125	31	12	34	115	186	16	186	125.75	152
GSE22432_MULTIPOTENT_VS_COMMON_DC_PROGENITOR_UNTREATED_UP	0	2.01e-04	3.4e-02	1408	77	2.1541095	56	28	76	177	88	181	59	126.25	153
BENPORATH_PROLIFERATION	0	1.59e-05	2.0e-03	805	67	2.2743373	42	16	49	130	160	54	162	126.5	154
GSE24634_TREG_VS_TCONV_POST_DAY3_IL4_CONVERSION_UP	0	1.01e-04	1.6e-02	1239	87	2.1953673	52	24	67	165	101	147	96	127.25	155
GSE33292_WT_VS_TCF1_KO_DN3_THYMOCYTE_DN	0	1.63e-05	2.0e-03	777	123	2.275735	40	15	46	127	171	38	174	127.5	156
BLADDER_AABOE05_86GENES	0	1.54e-05	2.0e-03	614	47	2.2648504	38	12	43	134	179	19	179	127.75	157
BREAST_SHEN04_45GENES_UPREGULATED	0	7.57e-05	1.1e-02	340	35	2.2217638	34	7	36	152	184	3	184	130.75	158
MORF_AATF	0	8.76e-05	1.3e-02	1160	121	2.2118397	49	23	62	155	120	138	112	131.25	159
BONEMARROW_CROONQUIST03_50GENES_NRASIL6	0	1.35e-04	2.2e-02	606	36	2.1746576	42	12	47	170	163	21	172	131.5	160
MORF_G22P1	0	6.58e-05	9.0e-03	1311	113	2.240651	50	26	65	143	115	177	101	134	161
TAKAO_RESPONSE_TO_UVB_RADIATION_UP	0	2.73e-04	4.8e-02	950	81	2.135901	46	19	55	184	143	74	136	134.25	162
GSE28408_LY6G_POS_VS_NEG_DC_DN	0	7.52e-05	1.1e-02	1186	94	2.21823	47	23	60	153	134	137	119	135.75	163
BILANGES_RAPAMYCIN_SENSITIVE_VIA_TSC1_AND_TSC2	0	2.04e-04	3.5e-02	564	38	2.1494942	39	11	44	179	178	12	178	136.75	164
KOBAYASHI_EGFR_SIGNALING_24HR_DN	0	9.79e-05	1.5e-02	602	127	2.2017808	32	12	36	160	185	20	185	137.5	165
GSE36476_CTRL_VS_TSST_ACT_40H_MEMORY_CD4_TCELL_OLD_DN	0	1.53e-04	2.5e-02	1148	109	2.1696265	49	23	61	171	122	142	115	137.5	166
HORIUCHI_WTAP_TARGETS_DN	0	7.67e-05	1.1e-02	755	137	2.2229455	36	15	42	150	180	41	180	137.75	167
GSE36826_WT_VS_IL1R_KO_SKIN_STAPH_AUREUS_INF_UP	0	2.74e-04	4.9e-02	1464	108	2.134043	52	29	71	187	102	186	77	138	168
MORF_XRCC5	0	6.53e-05	9.0e-03	950	138	2.2395763	40	19	48	144	173	71	165	138.25	169
GNF2_SMC4L1	0	1.96e-04	3.3e-02	755	41	2.1554773	41	15	48	176	169	44	166	138.75	170
PUJANA_CHEK2_PCC_NETWORK	0	0	0	1166	470	2.4118798	40	23	47	84	170	134	170	139.5	171
MORF_EIF3S6	0	2.40e-04	4.2e-02	753	79	2.1419923	42	15	48	183	164	46	169	140.5	172
BREAST_TROESTER06_436GENES-UP-DOX-ZR75-1	0	1.37e-04	2.2e-02	951	133	2.1766934	41	19	50	168	167	73	160	142	173
REACTOME_METABOLISM_OF_PROTEINS	0	1.52e-04	2.5e-02	1330	195	2.1688998	50	26	65	172	116	178	102	142	174
GSE3720_UNSTIM_VS_LPS_STIM_VD2_GAMMADELTA_TCELL_UP	0	2.71e-04	4.8e-02	1000	77	2.1357682	44	20	54	185	150	92	143	142.5	175
BREAST_TROESTER06_364GENES_UP_DOX-MCF7	0	1.99e-04	3.4e-02	770	111	2.1527693	39	15	45	178	177	45	176	144	176
LUNG_KOBAYASHI06_320GENES	0	2.35e-04	4.1e-02	602	123	2.142613	31	12	34	182	187	22	187	144.5	177
DUTERTRE_ESTRADIOL_RESPONSE_24HR_UP	0	1.36e-04	2.2e-02	1041	128	2.1749444	41	20	51	169	168	90	156	145.75	178
ZHANG_TLX_TARGETS_60HR_DN	0	8.71e-05	1.3e-02	1186	115	2.2098193	43	23	55	156	155	139	134	146	179
GO_PEPTIDE_METABOLIC_PROCESS	0	9.67e-05	1.5e-02	1120	234	2.1987317	43	22	52	162	156	113	154	146.25	180
GSE24634_NAIVE_CD4_TCELL_VS_DAY3_IL4_CONV_TREG_DN	0	2.32e-04	4.0e-02	917	100	2.145188	40	18	48	180	174	66	167	146.75	181
MORF_UBE2I	0	2.70e-04	4.8e-02	1298	160	2.1355526	49	25	63	186	124	170	109	147.25	182
GO_RNA_PROCESSING	0	8.60e-05	1.3e-02	1161	254	2.2078607	42	23	52	158	161	140	153	153	183
SHEDDEN_LUNG_CANCER_POOR_SURVIVAL_A6	0	2.36e-04	4.1e-02	1044	210	2.1427727	40	20	48	181	175	91	168	153.75	184
LYMPHOMA_TOME05_1333GENES	0	9.61e-05	1.5e-02	1185	374	2.1982625	42	23	51	163	162	141	155	155.25	185
DODD_NASOPHARYNGEAL_CARCINOMA_DN	0	7.62e-05	1.1e-02	1363	487	2.2219408	43	27	53	151	154	179	146	157.5	186
PUJANA_BRCA1_PCC_NETWORK	0	1.81e-04	3.0e-02	1210	960	2.1636515	36	24	38	173	181	148	182	171	187

## Sheet: 4_Brain_cancer_Meningioma
	Nominal P	False discovery rate Q	Family wise-error P	Gene rank at NES	Signature size	NES value	Tag value	List value	Signal value	NES rank	Tag rank	List rank	Signal rank	Mean ranks	Mean ranks order
REACTOME_RESPIRATORY_ELECTRON_TRANSPORT	0	0	0	3064	58	2.9827597	72	19	89	1	1	28	2	8	1
REACTOME_RESPIRATORY_ELECTRON_TRANSPORT_ATP_SYNTHESIS_BY_CHEMIOSMOTIC_COUPLING_AND_HEAT_PRODUCTION_BY_UNCOUPLING_PROTEINS_	0	0	0	2650	73	2.8395388	63	16	75	3	13	5	27	12	2
GO_RESPIRATORY_CHAIN	0	0	0	3064	71	2.8314395	66	19	81	4	8	29	15	14	3
MOOTHA_VOXPHOS	0	0	0	2650	79	2.7939382	62	16	74	6	17	7	29	14.75	4
GO_NADH_DEHYDROGENASE_COMPLEX	0	0	0	3064	41	2.6700056	71	19	87	16	2	36	6	15	5
GO_MITOCHONDRIAL_ELECTRON_TRANSPORT_NADH_TO_UBIQUINONE	0	0	0	3064	40	2.6478558	70	19	86	17	4	37	7	16.25	6
GO_OXIDATIVE_PHOSPHORYLATION	0	0	0	2642	75	2.7856197	61	16	73	8	19	8	31	16.5	7
GO_NADH_DEHYDROGENASE_ACTIVITY	0	0	0	3064	35	2.6159065	71	19	88	22	3	38	5	17	8
GO_MITOCHONDRIAL_RESPIRATORY_CHAIN_COMPLEX_I_BIOGENESIS	0	0	0	3064	48	2.700553	65	19	79	12	9	32	17	17.5	9
GO_MITOCHONDRIAL_RESPIRATORY_CHAIN_COMPLEX_I_ASSEMBLY	0	0	0	3064	48	2.696377	65	19	79	13	10	33	18	18.5	10
GO_NADH_DEHYDROGENASE_COMPLEX_ASSEMBLY	0	0	0	3064	48	2.6850936	65	19	79	15	11	35	19	20	11
MODULE_77	0	0	0	3064	27	2.4937212	70	19	86	30	5	39	8	20.5	12
GO_INNER_MITOCHONDRIAL_MEMBRANE_PROTEIN_COMPLEX	0	0	0	3064	88	2.7591183	61	19	75	9	20	30	28	21.75	13
GNF2_NS	0	0	0	2788	38	2.4781437	63	17	76	31	14	21	23	22.25	14
REACTOME_TCA_CYCLE_AND_RESPIRATORY_ELECTRON_TRANSPORT	0	0	0	2872	107	2.8436587	57	17	69	2	33	18	39	23	15
GO_MITOCHONDRIAL_PROTEIN_COMPLEX	0	0	0	2650	115	2.7951283	55	16	65	5	36	6	47	23.5	16
GO_ELECTRON_TRANSPORT_CHAIN	0	0	0	2642	84	2.722329	56	16	66	10	34	9	43	24	17
GO_MITOCHONDRIAL_RESPIRATORY_CHAIN_COMPLEX_ASSEMBLY	0	0	0	3064	64	2.703522	59	19	73	11	24	31	32	24.5	18
GO_OXIDOREDUCTASE_ACTIVITY_ACTING_ON_NAD_P_H_QUINONE_OR_SIMILAR_COMPOUND_AS_ACCEPTOR	0	0	0	2500	48	2.5077827	58	15	69	26	30	2	40	24.5	19
MODULE_62	0	0	0	2650	82	2.6074877	55	16	65	23	38	11	48	30	20
KEGG_OXIDATIVE_PHOSPHORYLATION	0	0	0	2650	108	2.6291013	54	16	64	19	44	10	51	31	21
REACTOME_MITOCHONDRIAL_PROTEIN_IMPORT	0	2.44e-05	1.0e-03	2777	43	2.397132	58	17	70	35	31	23	37	31.5	22
HALLMARK_OXIDATIVE_PHOSPHORYLATION	0	0	0	2866	187	2.7899077	50	17	60	7	50	19	61	34.25	23
GO_RIBOSOMAL_SUBUNIT	0	0	0	4461	105	2.5058985	62	27	84	27	18	79	13	34.25	24
GO_CELLULAR_RESPIRATION	0	0	0	2872	132	2.634665	52	17	63	18	48	20	53	34.75	25
GO_OXIDOREDUCTASE_COMPLEX	0	0	0	3522	87	2.6193643	55	21	70	21	37	46	36	35	26
GO_TRANSLATIONAL_TERMINATION	0	0	0	4134	90	2.494068	59	25	78	29	26	66	21	35.5	27
GO_RIBOSOME	0	0	0	4461	164	2.585964	59	27	80	24	25	78	16	35.75	28
GO_MITOCHONDRIAL_MEMBRANE_PART	0	0	0	3064	143	2.6927915	52	19	64	14	47	34	50	36.25	29
GO_CYTOSOLIC_RIBOSOME	0	2.13e-05	1.0e-03	4402	56	2.3501737	63	27	85	40	15	80	10	36.25	30
GO_LARGE_RIBOSOMAL_SUBUNIT	0	6.46e-05	4.0e-03	5356	63	2.2867029	68	33	101	53	6	87	1	36.75	31
HALLMARK_MYC_TARGETS_V2	0	1.34e-04	1.0e-02	3981	56	2.2461085	64	24	85	64	12	63	12	37.75	32
GO_SMALL_RIBOSOMAL_SUBUNIT	0	2.70e-04	2.4e-02	4105	42	2.186228	67	25	89	75	7	69	4	38.75	33
REACTOME_PEPTIDE_CHAIN_ELONGATION	0	1.33e-04	9.0e-03	3640	37	2.2583008	59	22	76	58	27	53	24	40.5	34
REACTOME_INFLUENZA_VIRAL_RNA_TRANSCRIPTION_AND_REPLICATION	0	3.72e-05	2.0e-03	4402	53	2.306658	60	27	82	46	23	81	14	41	35
GO_MITOCHONDRIAL_TRANSLATION	0	6.85e-05	4.0e-03	4710	102	2.2941132	61	29	85	50	21	83	11	41.25	36
GO_STRUCTURAL_CONSTITUENT_OF_RIBOSOME	0	0	0	4134	152	2.5055385	55	25	72	28	39	65	34	41.5	37
GCM_TPT1	0	1.23e-04	8.0e-03	2650	36	2.265185	53	16	63	56	46	14	54	42.5	38
WONG_MITOCHONDRIA_GENE_MODULE	0	0	0	3410	206	2.6263232	50	21	62	20	51	45	55	42.75	39
GNF2_MSH6	0	3.98e-05	2.0e-03	2508	29	2.3167691	48	15	57	43	58	3	67	42.75	40
STEMCELL_LI05_279GENES	0	0	0	4282	153	2.4610453	55	26	74	32	40	72	30	43.5	41
MODULE_152	0	2.59e-05	1.0e-03	2872	112	2.424835	49	17	59	33	55	22	65	43.75	42
GO_ORGANELLAR_RIBOSOME	0	2.58e-04	2.2e-02	4924	70	2.1957443	63	30	89	73	16	86	3	44.5	43
GO_TRANSLATIONAL_ELONGATION	0	2.51e-05	1.0e-03	3867	105	2.3994865	53	24	69	34	45	60	41	45	44
MORF_GMPS	0	1.69e-04	1.3e-02	4854	46	2.2244575	61	30	86	66	22	85	9	45.5	45
GO_OXIDOREDUCTASE_ACTIVITY_ACTING_ON_NAD_P_H	0	3.89e-05	2.0e-03	4109	85	2.315595	55	25	73	44	41	67	33	46.25	46
GNF2_NPM1	0	1.36e-04	1.0e-02	4031	55	2.2480533	58	25	77	63	32	68	22	46.25	47
REACTOME_3_UTR_MEDIATED_TRANSLATIONAL_REGULATION	0	1.36e-04	9.0e-03	3640	51	2.2602584	55	22	70	57	42	52	38	47.25	48
KEGG_PARKINSONS_DISEASE	0	2.25e-05	1.0e-03	2650	103	2.3890038	46	16	54	38	69	12	73	48	49
KEGG_RIBOSOME	0	2.50e-04	2.1e-02	3664	39	2.2000868	56	22	72	72	35	54	35	49	50
BREAST_LARSSON07_76GENES	0	2.74e-04	2.4e-02	3736	41	NA	59	23	76	87	29	59	26	50.25	51
MENSSEN_MYC_TARGETS	0	4.83e-04	4.8e-02	4191	49	2.139065	59	25	79	86	28	71	20	51.25	52
PENG_RAPAMYCIN_RESPONSE_DN	0	2.08e-05	1.0e-03	4327	234	2.346958	50	26	66	41	52	73	44	52.5	53
GO_HYDROGEN_ION_TRANSMEMBRANE_TRANSPORTER_ACTIVITY	0	2.02e-04	1.6e-02	2650	86	2.2098873	48	16	57	68	61	16	68	53.25	54
GO_ORGANELLE_INNER_MEMBRANE	0	0	0	3324	474	2.5078995	41	20	50	25	76	40	75	54	55
GO_NUCLEOSIDE_TRIPHOSPHATE_METABOLIC_PROCESS	0	2.03e-05	1.0e-03	2650	204	2.3297527	39	16	46	42	80	13	81	54	56
MORF_NME2	0	1.38e-04	1.0e-02	2281	108	2.2485702	42	14	48	62	75	1	78	54	57
HALLMARK_MYC_TARGETS_V1	0	3.80e-05	2.0e-03	3605	178	2.3149502	47	22	60	45	62	49	62	54.5	58
REACTOME_TRANSLATION	0	6.71e-05	4.0e-03	3640	88	2.2941089	48	22	61	51	59	51	58	54.75	59
MODULE_83	0	2.37e-05	1.0e-03	3535	237	2.3940048	45	22	56	36	70	48	69	55.75	60
GSE42724_NAIVE_VS_B1_BCELL_DN	0	3.64e-05	2.0e-03	3676	162	2.3026557	47	22	60	47	63	50	63	55.75	61
GNF2_RAN	0	1.27e-04	9.0e-03	3409	80	2.2526987	49	21	61	61	56	47	59	55.75	62
GO_CELLULAR_PROTEIN_COMPLEX_DISASSEMBLY	0	2.53e-04	2.1e-02	4710	117	2.2001112	55	29	76	71	43	84	25	55.75	63
GNF2_EIF3S6	0	2.67e-04	2.4e-02	3640	72	2.1852088	51	22	66	76	49	55	45	56.25	64
GO_RIBOSOME_BIOGENESIS	0	7.92e-05	5.0e-03	4461	236	2.2809114	50	27	67	54	53	82	42	57.75	65
GO_MITOCHONDRIAL_ENVELOPE	0	2.31e-05	1.0e-03	3324	618	2.389709	39	20	48	37	79	41	77	58.5	66
GO_HYDROGEN_ION_TRANSMEMBRANE_TRANSPORT	0	3.59e-04	3.4e-02	2650	88	2.154214	47	16	55	80	66	17	72	58.75	67
GO_ENERGY_DERIVATION_BY_OXIDATION_OF_ORGANIC_COMPOUNDS	0	1.29e-04	9.0e-03	2872	201	2.2557294	41	17	49	60	77	24	76	59.25	68
GO_NUCLEOSIDE_MONOPHOSPHATE_METABOLIC_PROCESS	0	1.31e-04	9.0e-03	2650	218	2.2563522	38	16	44	59	82	15	84	60	69
MORF_EIF3S2	0	9.34e-05	6.0e-03	4206	221	2.270178	48	26	64	55	60	74	52	60.25	70
MOOTHA_HUMAN_MITODB_6_2002	0	2.19e-05	1.0e-03	3965	404	2.3686833	44	24	56	39	72	61	70	60.5	71
KARLSSON_TGFB1_TARGETS_UP	0	6.99e-05	4.0e-03	3901	114	2.297247	45	24	58	49	71	62	66	62	72
GO_AMIDE_BIOSYNTHETIC_PROCESS	0	5.35e-05	3.0e-03	3743	402	2.29852	42	23	53	48	74	58	74	63.5	73
MORF_DAP3	0	2.66e-04	2.3e-02	4206	177	2.189804	49	26	65	74	57	76	49	64	74
REACTOME_SRP_DEPENDENT_COTRANSLATIONAL_PROTEIN_TARGETING_TO_MEMBRANE	0	2.96e-04	2.7e-02	3640	59	2.1740632	47	22	61	77	65	56	60	64.5	75
GO_MITOCHONDRIAL_PART	0	6.58e-05	4.0e-03	3324	856	2.2910492	37	20	44	52	83	42	83	65	76
GSE43863_TH1_VS_LY6C_INT_CXCR5POS_MEMORY_CD4_TCELL_UP	0	3.87e-04	3.8e-02	2391	176	2.1488905	30	15	34	83	87	4	87	65.25	77
MORF_SOD1	0	3.83e-04	3.8e-02	4220	247	2.1470006	50	26	66	84	54	77	46	65.25	78
STEIN_ESRRA_TARGETS_UP	0	1.58e-04	1.2e-02	2725	361	2.2432497	33	17	39	65	86	25	86	65.5	79
BURTON_ADIPOGENESIS_5	0	3.36e-04	3.1e-02	2872	111	2.1638424	40	17	48	78	78	26	80	65.5	80
GSE23321_EFFECTOR_MEMORY_VS_NAIVE_CD8_TCELL_DN	0	2.48e-04	2.0e-02	4279	178	2.203905	47	26	62	69	64	75	56	66	81
MORF_EIF3S6	0	3.82e-04	3.7e-02	3605	97	2.150608	47	22	60	82	68	57	64	67.75	82
GSE43863_NAIVE_VS_MEMORY_TFH_CD4_TCELL_D150_LCMV_DN	0	2.57e-04	2.1e-02	3324	176	2.2018473	39	20	48	70	81	43	79	68.25	83
MOOTHA_MITOCHONDRIA	0	1.79e-04	1.4e-02	3906	416	2.223868	43	24	55	67	73	64	71	68.75	84
MODULE_114	0	3.32e-04	3.1e-02	2789	261	2.1598847	36	17	43	79	84	27	85	68.75	85
GO_CYTOSOLIC_PART	0	3.86e-04	3.7e-02	4121	156	2.1512125	47	25	62	81	67	70	57	68.75	86
GSE43863_TH1_VS_TFH_MEMORY_CD4_TCELL_UP	0	4.68e-04	4.7e-02	3344	177	2.1402147	36	20	45	85	85	44	82	74	87

## Sheet: 5_Gastric_cancer
	Nominal P	False discovery rate Q	Family wise-error P	Gene rank at NES	Signature size	NES value	Tag value	List value	Signal value	NES rank	Tag rank	List rank	Signal rank	Mean ranks	Mean ranks order
BREAST_CHEN09_37GENES	0	0	0	3308	29	2.5715692	83	19	102	33	5	14	14	16.5	1
BREAST_CHEN09_30GENES	0	0	0	3422	29	2.6313546	79	19	98	24	12	13	23	18	2
BREAST_REYAL08_72GENES	0	0	0	4100	62	2.847843	79	23	103	6	11	49	12	19.5	3
GNF2_CCNA2	0	0	0	3663	66	2.9328582	73	21	92	1	22	32	32	21.75	4
SARCOMA_CHIBON10_67GENES_GENOMECOMPLEXITYPREDICTOR_CURATED	0	0	0	4396	66	2.9322445	80	25	107	2	9	74	9	23.5	5
GNF2_CDC20	0	0	0	4396	53	2.7893097	81	25	108	7	7	76	8	24.5	6
SARCOMA_CHIBON10_67GENES_GENOMECOMPLEXITYPREDICTOR	0	0	0	4396	61	2.8880117	80	25	107	5	10	75	10	25	7
GNF2_HMMR	0	0	0	4396	46	2.6635349	85	25	113	19	2	87	2	27.5	8
GNF2_TTK	0	0	0	3396	38	2.5678265	68	19	85	35	30	15	40	30	9
GNF2_CCNB2	0	0	0	4396	54	2.715721	76	25	101	12	15	81	16	31	10
GNF2_CENPE	0	0	0	4396	39	2.6067784	82	25	109	26	6	89	6	31.75	11
GNF2_CDC2	0	0	0	4396	59	2.7160597	75	25	99	11	18	80	21	32.5	12
GNF2_BUB1B	0	0	0	4445	49	2.6640635	78	25	103	18	13	86	13	32.5	13
GNF2_ESPL1	0	0	0	4396	35	2.5856583	83	25	110	31	4	92	5	33	14
STEMCELL_SHATS10_100GENES_CONSENSUS STEMNESS RANKING	0	0	0	4396	88	2.7197716	72	25	95	10	26	79	26	35.25	15
GNF2_PCNA	0	0	0	4445	66	2.7058027	73	25	97	13	23	82	24	35.5	16
GNF2_MKI67	0	0	0	4383	26	2.5280159	92	25	123	45	1	95	1	35.5	17
GNF2_RRM2	0	1.13e-05	1.0e-03	4100	39	2.459419	77	23	100	60	14	52	20	36.5	18
SOTIRIOU_BREAST_CANCER_GRADE_1_VS_3_UP	0	0	0	4158	143	2.9291456	63	24	82	3	44	62	42	37.75	19
GNF2_RFC4	0	0	0	4396	60	2.6964328	72	25	95	16	27	84	27	38.5	20
GNF2_CKS2	0	0	0	3422	50	2.5454385	64	19	79	41	43	16	55	38.75	21
GNF2_SMC2L1	0	0	0	4396	31	2.4916573	84	25	112	52	3	98	3	39	22
GNF2_MCM4	0	0	0	4445	52	2.60047	75	25	100	28	19	91	19	39.25	23
KONG_E2F3_TARGETS	0	0	0	4396	94	2.7615128	65	25	86	8	38	77	37	40	24
BREAST_DEEB07_61GENESHUMANGENELISTHUMANGENELIST	0	0	0	3840	60	2.612295	62	22	79	25	48	42	54	42.25	25
TANG_SENESCENCE_TP53_TARGETS_DN	0	0	0	4223	56	2.5565395	66	24	87	39	33	64	36	43	26
GNF2_CENPF	0	0	0	4396	59	2.6017995	71	25	95	27	28	90	28	43.25	27
ZHAN_MULTIPLE_MYELOMA_PR_UP	0	1.06e-05	1.0e-03	3361	43	2.445059	65	19	80	64	39	19	52	43.5	28
GNF2_BUB1	0	1.90e-05	2.0e-03	3072	26	2.4052317	65	17	79	71	40	8	57	44	29
BREAST_CARTER06_70GENES	0	0	0	4383	56	2.633793	66	25	88	22	32	88	35	44.25	30
BREAST_SOTIRIOU06_128GENES	0	0	0	4100	103	2.6326764	61	23	79	23	51	50	53	44.25	31
ROSTY_CERVICAL_CANCER_PROLIFERATION_CLUSTER	0	0	0	3422	137	2.9062037	53	19	66	4	82	12	93	47.75	32
WU_APOPTOSIS_BY_CDKN1A_VIA_TP53	0	0	0	3895	53	2.4924386	62	22	80	51	49	45	49	48.5	33
BRAIN_MOLENAAR08_60GENES	0	0	0	3715	54	2.5223713	61	21	77	46	53	34	62	48.75	34
MOLENAAR_TARGETS_OF_CCND1_AND_CDK4_DN	0	0	0	3715	55	2.547589	60	21	76	40	59	33	64	49	35
WHITFIELD_CELL_CYCLE_LITERATURE	0	0	0	4395	44	2.4905558	73	25	97	53	25	99	25	50.5	36
BREAST_THORNER09_217GENES	0	0	0	4395	165	2.746949	59	25	78	9	62	78	58	51.75	37
LEE_EARLY_T_LYMPHOCYTE_UP	0	0	0	4140	99	2.59442	60	24	78	30	57	63	59	52.25	38
REICHERT_MITOSIS_LIN9_TARGETS	0	2.31e-05	3.0e-03	4418	27	2.3441093	81	25	109	87	8	107	7	52.25	39
LUNG_KOBAYASHI06_42GENES	0	3.17e-05	5.0e-03	3391	29	2.2871776	66	19	81	106	36	20	47	52.25	40
GNF2_CKS1B	0	1.87e-05	2.0e-03	4445	37	2.4022372	76	25	101	72	16	105	17	52.5	41
GNF2_RRM1	0	0	0	5368	86	2.5656903	73	31	105	36	24	152	11	55.75	42
KANG_DOXORUBICIN_RESISTANCE_UP	0	0	0	3361	54	2.5201144	56	19	68	47	72	17	87	55.75	43
CROONQUIST_NRAS_SIGNALING_DN	0	0	0	4188	72	2.483865	61	24	80	56	54	66	50	56.5	44
BREAST_MILLER07_56GENES	0	0	0	3498	53	2.5418572	55	20	68	43	76	22	86	56.75	45
WHITEFORD_PEDIATRIC_CANCER_MARKERS	0	0	0	4100	116	2.5986803	55	23	71	29	75	51	74	57.25	46
YU_MYC_TARGETS_UP	0	3.33e-05	5.0e-03	4123	41	2.296836	66	23	86	101	35	57	38	57.75	47
CROONQUIST_IL6_DEPRIVATION_DN	0	0	0	4396	97	2.544465	61	25	81	42	52	94	45	58.25	48
ISHIDA_E2F_TARGETS	0	0	0	4545	53	2.482189	74	26	99	57	21	133	22	58.25	49
GNF2_H2AFX	0	2.24e-05	3.0e-03	4383	29	2.3190944	76	25	101	90	17	108	18	58.25	50
REACTOME_G2_M_CHECKPOINTS	0	1.11e-05	1.0e-03	2456	41	2.4581845	56	14	65	61	74	4	97	59	51
GNF2_RFC3	0	2.26e-05	3.0e-03	3498	41	2.3226445	61	20	76	89	55	25	67	59	52
REACTOME_ACTIVATION_OF_ATR_IN_RESPONSE_TO_REPLICATION_STRESS	0	1.92e-05	2.0e-03	2451	35	2.412214	57	14	66	70	69	5	94	59.5	53
WINNEPENNINCKX_MELANOMA_METASTASIS_UP	0	0	0	4593	150	2.6561184	61	26	82	20	50	130	43	60.75	54
ZHOU_CELL_CYCLE_GENES_IN_IR_RESPONSE_24HR	0	0	0	4266	123	2.4852824	58	24	76	54	66	65	66	62.75	55
STEMCELL_CUI05_36GENES	0	4.80e-05	8.0e-03	3917	35	2.2611427	63	22	81	112	45	48	48	63.25	56
REACTOME_ACTIVATION_OF_THE_PRE_REPLICATIVE_COMPLEX	0	2.46e-05	3.0e-03	2237	30	2.3618982	57	13	65	82	70	2	100	63.5	57
KOBAYASHI_EGFR_SIGNALING_24HR_DN	0	0	0	4445	243	2.6967454	53	25	70	15	83	83	77	64.5	58
HEADANDNECK_PYEON07_42GENES	0	2.80e-05	4.0e-03	3498	39	2.3159661	59	20	73	96	64	27	71	64.5	59
LUNG_KOBAYASHI06_320GENES	0	0	0	4445	241	2.673212	53	25	70	17	84	85	78	66	60
BREAST_TROESTER06_364GENES_UP_DOX-MCF7	0	0	0	4593	270	2.6983416	58	26	77	14	65	129	61	67.25	61
BURTON_ADIPOGENESIS_3	0	0	0	4577	101	2.5637252	60	26	81	37	58	131	44	67.5	62
FARMER_BREAST_CANCER_CLUSTER_2	0	2.37e-05	3.0e-03	2761	33	2.3511019	55	16	65	85	79	7	101	68	63
BREAST_ANDRE09_71GENES	0	2.34e-05	3.0e-03	3432	65	2.3448813	55	20	69	86	80	24	83	68.25	64
KAUFFMANN_MELANOMA_RELAPSE_UP	0	1.07e-05	1.0e-03	4396	60	2.4454653	60	25	80	63	60	101	51	68.75	65
COLON_ANCONA06_45GENES	0	1.79e-05	2.0e-03	3814	42	2.392183	55	22	70	75	78	46	81	70	66
ZHANG_TLX_TARGETS_DN	0	2.04e-05	2.0e-03	5199	87	2.4302227	66	30	93	66	34	151	30	70.25	67
GRAHAM_NORMAL_QUIESCENT_VS_NORMAL_DIVIDING_DN	0	1.95e-05	2.0e-03	4474	86	2.4137197	59	25	79	69	63	104	56	73	68
GNF2_FEN1	0	2.77e-05	4.0e-03	5368	55	2.309074	71	31	102	97	29	154	15	73.75	69
BREAST_CRAWFORD08_187GENES	0	1.17e-05	1.0e-03	4396	140	2.4725797	56	25	75	58	73	100	68	74.75	70
BREAST_TROESTER06_134GENES_UP_DOXTREATED-HME-CC	0	1.98e-05	2.0e-03	4396	103	2.4153051	58	25	77	68	67	103	63	75.25	71
GNF2_SMC4L1	0	1.68e-05	2.0e-03	5454	83	2.375911	65	31	94	80	41	153	29	75.75	72
ESOPHAGUS_BARRETT03_104GENES	0	1.09e-05	1.0e-03	3308	93	2.4483936	49	19	61	62	107	18	120	76.75	73
REN_BOUND_BY_E2F	0	2.83e-05	4.0e-03	4396	61	2.3165443	61	25	81	95	56	111	46	77	74
DUTERTRE_ESTRADIOL_RESPONSE_24HR_UP	0	0	0	4451	309	2.5798955	51	25	67	32	96	93	90	77.75	75
SONG_TARGETS_OF_IE86_CMV_PROTEIN	0	3.40e-05	5.0e-03	4100	60	2.2998793	55	23	71	99	81	56	76	78	76
BREAST_DAI05_50GENES	0	3.78e-05	6.0e-03	4545	44	2.2825844	66	26	89	107	37	141	33	79.5	77
BURTON_ADIPOGENESIS_PEAK_AT_24HR	0	4.88e-05	8.0e-03	3156	42	2.267523	52	18	64	110	92	10	106	79.5	78
STEMCELL_WEST07_56GENES_ADULTTUMORVSNORMAL	0	1.52e-04	3.2e-02	3663	36	2.1784797	58	21	74	141	68	40	70	79.75	79
AMUNDSON_GAMMA_RADIATION_RESPONSE	0	1.31e-04	2.7e-02	4025	40	2.1846557	60	23	78	138	61	61	60	80	80
BENPORATH_PROLIFERATION	0	0	0	4776	140	2.532879	56	27	76	44	71	146	65	81.5	81
GSE15750_DAY6_VS_DAY10_TRAF6KO_EFF_CD8_TCELL_UP	0	0	0	3840	182	2.512968	48	22	61	50	114	44	119	81.75	82
MODULE_451	0	2.04e-04	4.5e-02	5723	32	2.148954	75	33	111	151	20	156	4	82.75	83
REACTOME_E2F_MEDIATED_REGULATION_OF_DNA_REPLICATION	0	1.67e-04	3.6e-02	4383	33	2.1690044	67	25	89	144	31	124	34	83.25	84
MODULE_54	0	0	0	4545	257	2.5586178	53	26	70	38	85	132	79	83.5	85
ZHOU_CELL_CYCLE_GENES_IN_IR_RESPONSE_6HR	0	2.07e-05	2.0e-03	4396	83	2.4349663	53	25	70	65	87	102	80	83.5	86
CHANG_CYCLING_GENES	0	1.73e-05	2.0e-03	4013	143	2.379507	50	23	64	78	100	53	104	83.75	87
FRASOR_RESPONSE_TO_SERM_OR_FULVESTRANT_DN	0	2.86e-05	4.0e-03	3720	50	2.316638	50	21	63	94	101	35	109	84.75	88
BREAST_SOTIRIOU06_242GENES	0	2.43e-05	3.0e-03	4158	188	2.3546271	51	24	66	83	98	67	95	85.75	89
ZHANG_TLX_TARGETS_60HR_DN	0	0	0	4682	264	2.6386669	51	27	68	21	95	145	85	86.5	90
KAMMINGA_EZH2_TARGETS	0	5.35e-05	9.0e-03	4682	41	2.2582824	63	27	86	113	46	148	39	86.5	91
GSE15750_DAY6_VS_DAY10_EFF_CD8_TCELL_UP	0	1.82e-05	2.0e-03	4396	186	2.3979032	52	25	69	74	90	106	82	88	92
GO_DNA_DEPENDENT_DNA_REPLICATION	0	1.15e-05	1.0e-03	4517	92	2.4696164	53	26	71	59	86	134	75	88.5	93
LUNG_ROHRBECK08_42GENES_SCLC	0	8.62e-05	1.7e-02	3203	35	2.2085235	51	18	63	132	99	11	113	88.75	94
STEMCELL_RIGGI08_206GENES	0	0	0	3454	158	2.4842675	45	20	55	55	134	23	145	89.25	95
GO_MEIOSIS_I	0	5.17e-05	9.0e-03	4025	75	2.2540193	52	23	67	117	93	58	91	89.75	96
GRAHAM_CML_DIVIDING_VS_NORMAL_QUIESCENT_UP	0	2.01e-05	2.0e-03	4807	176	2.428577	55	27	74	67	77	147	69	90	97
RHODES_UNDIFFERENTIATED_CANCER	0	5.21e-05	9.0e-03	3715	66	2.2555935	50	21	63	116	102	37	110	91.25	98
LEUKEMIA_FLOTHO07_44GENES	0	1.60e-04	3.4e-02	5368	40	2.1741095	65	31	93	142	42	155	31	92.5	99
MODULE_158	0	2.08e-04	4.7e-02	4383	43	2.1473064	63	25	83	154	47	128	41	92.5	100
BHATTACHARYA_EMBRYONIC_STEM_CELL	0	2.29e-05	3.0e-03	4242	86	2.3300014	49	24	64	88	110	68	105	92.75	101
CAIRO_HEPATOBLASTOMA_CLASSES_UP	0	0	0	3934	580	2.5711188	42	22	52	34	148	43	149	93.5	102
SHEDDEN_LUNG_CANCER_POOR_SURVIVAL_A6	0	0	0	4445	437	2.5153847	47	25	62	48	119	96	114	94.25	103
GO_NUCLEAR_CHROMOSOME_SEGREGATION	0	2.40e-05	3.0e-03	4041	211	2.3542864	47	23	61	84	121	55	121	95.25	104
VIRAL_CAIRO08_76GENES	0	1.22e-04	2.5e-02	1991	30	2.1879706	50	11	56	137	104	1	141	95.75	105
BREAST_TROESTER06_81GENES_UP_SHAM_HME-CC	0	3.43e-05	5.0e-03	3663	67	2.306471	46	21	58	98	125	36	133	98	106
REACTOME_DNA_STRAND_ELONGATION	0	6.00e-05	1.1e-02	2237	30	2.2338958	47	13	53	123	123	3	148	99.25	107
GO_DNA_REPLICATION_INITIATION	0	1.97e-04	4.3e-02	2507	28	2.1562142	50	14	58	149	106	6	137	99.5	108
LI_WILMS_TUMOR_VS_FETAL_KIDNEY_1_DN	0	1.75e-05	2.0e-03	4545	159	2.3797708	51	26	68	77	97	137	88	99.75	109
BREAST_BUFFA10_51GENES_HYPOXIA	0	7.73e-05	1.5e-02	3962	46	2.210416	50	23	64	130	103	60	108	100.25	110
GSE36476_CTRL_VS_TSST_ACT_72H_MEMORY_CD4_TCELL_YOUNG_DN	0	4.97e-05	8.0e-03	4383	190	2.2739055	52	25	68	108	91	114	89	100.5	111
NAKAYAMA_SOFT_TISSUE_TUMORS_PCA2_UP	0	3.24e-05	5.0e-03	4522	86	2.2894907	53	26	72	104	88	140	72	101	112
RODRIGUES_THYROID_CARCINOMA_POORLY_DIFFERENTIATED_UP	0	0	0	4466	593	2.515244	45	25	59	49	133	97	129	102	113
GSE39556_CD8A_DC_VS_NK_CELL_MOUSE_3H_POST_POLYIC_INJ_UP	0	2.16e-05	3.0e-03	4395	193	2.317956	49	25	65	93	111	110	102	104	114
HALLMARK_E2F_TARGETS	0	1.77e-05	2.0e-03	4555	193	2.3836656	49	26	65	76	108	136	98	104.5	115
FERREIRA_EWINGS_SARCOMA_UNSTABLE_VS_STABLE_UP	0	2.21e-05	3.0e-03	3454	157	2.3183987	41	20	50	91	150	26	152	104.75	116
GSE21670_UNTREATED_VS_TGFB_IL6_TREATED_CD4_TCELL_UP	0	3.36e-05	5.0e-03	3932	183	2.2980235	45	22	57	100	135	47	138	105	117
GREENBAUM_E2A_TARGETS_UP	0	1.30e-04	2.7e-02	3687	33	2.1821575	48	21	61	139	118	39	125	105.25	118
ODONNELL_TFRC_TARGETS_DN	0	6.92e-05	1.3e-02	4186	130	2.2192605	48	24	63	126	116	70	111	105.75	119
CHEMNITZ_RESPONSE_TO_PROSTAGLANDIN_E2_UP	0	5.51e-05	1.0e-02	3720	140	2.2399735	46	21	58	122	129	38	135	106	120
BREAST_WIRAPATI08_355GENES_AURKA_MODULE	0	1.70e-05	2.0e-03	4593	337	2.3760662	49	26	65	79	109	138	99	106.25	121
BREAST_TROESTER06_436GENES-UP-DOX-ZR75-1	0	2.49e-05	3.0e-03	4025	317	2.3633249	44	23	55	81	144	54	146	106.25	122
MANALO_HYPOXIA_DN	0	1.84e-05	2.0e-03	4573	273	2.4015367	47	26	62	73	120	135	115	110.75	123
BREAST_LOI08_239GENES	0	5.64e-05	1.0e-02	3498	175	2.244183	42	20	52	119	149	29	150	111.75	124
GSE30962_PRIMARY_VS_SECONDARY_ACUTE_LCMV_INF_CD8_TCELL_UP	0	2.19e-05	3.0e-03	4396	186	2.3179622	46	25	60	92	124	109	126	112.75	125
VECCHI_GASTRIC_CANCER_EARLY_UP	0	5.26e-05	9.0e-03	3504	407	2.2559257	36	20	44	115	156	28	155	113.5	126
ZHANG_TLX_TARGETS_36HR_DN	0	5.12e-05	9.0e-03	4465	179	2.2486622	48	25	64	118	115	118	107	114.5	127
PROSTATE_FLORYK05_68GENES	0	2.10e-04	4.7e-02	4396	58	2.1475265	52	25	69	153	94	127	84	114.5	128
BOYAULT_LIVER_CANCER_SUBCLASS_G23_UP	0	1.74e-04	3.8e-02	3498	49	2.1615365	45	20	56	146	142	30	142	115	129
REACTOME_DNA_REPLICATION	0	3.30e-05	5.0e-03	4379	185	2.2957757	46	25	61	102	126	112	122	115.5	130
GSE25088_WT_VS_STAT6_KO_MACROPHAGE_IL4_STIM_DN	0	5.55e-05	1.0e-02	4166	189	2.2414036	45	24	58	121	138	69	134	115.5	131
GSE27241_WT_VS_RORGT_KO_TH17_POLARIZED_CD4_TCELL_UP	0	2.05e-04	4.5e-02	4697	150	2.1513855	53	27	72	150	89	150	73	115.5	132
GO_CONDENSED_CHROMOSOME	0	4.84e-05	8.0e-03	4396	186	2.2653952	47	25	62	111	122	116	116	116.25	133
BREAST_WILLIAMS09_302GENES	0	1.91e-04	4.1e-02	3009	227	2.1576447	37	17	44	147	155	9	156	116.75	134
GO_CHROMOSOME_SEGREGATION	0	5.95e-05	1.1e-02	4115	252	2.2283714	44	23	57	124	146	59	140	117.25	135
STEMCELL_MANALO05_108GENES	0	1.43e-04	3.0e-02	3260	79	2.1802514	39	19	48	140	154	21	154	117.25	136
HALLMARK_G2M_CHECKPOINT	0	3.20e-05	5.0e-03	4396	198	2.2875047	46	25	61	105	128	113	124	117.5	137
STEMCELL_BHATTACHARYA04_105GENES	0	7.33e-05	1.4e-02	4242	91	2.2136726	45	24	59	128	140	72	131	117.75	138
GSE25088_WT_VS_STAT6_KO_MACROPHAGE_DN	0	6.86e-05	1.3e-02	4166	187	2.2173002	45	24	58	127	139	71	136	118.25	139
VERNELL_RETINOBLASTOMA_PATHWAY_UP	0	2.10e-04	4.8e-02	3468	69	2.1451898	45	20	56	156	143	31	144	118.5	140
GO_CONDENSED_CHROMOSOME_CENTROMERIC_REGION	0	1.90e-04	4.1e-02	4342	96	2.1573067	50	25	66	148	105	126	96	118.75	141
GSE13547_CTRL_VS_ANTI_IGM_STIM_BCELL_12H_UP	0	7.79e-05	1.5e-02	4396	173	2.2120833	48	25	63	129	117	121	112	119.75	142
SLEBOS_HEAD_AND_NECK_CANCER_WITH_HPV_UP	0	2.07e-04	4.6e-02	3658	79	2.1485996	44	21	56	152	147	41	143	120.75	143
GSE35543_IN_VITRO_ITREG_VS_CONVERTED_EX_ITREG_UP	0	7.67e-05	1.5e-02	4784	181	2.2086797	49	27	67	131	112	149	92	121	144
GO_SISTER_CHROMATID_SEGREGATION	0	1.75e-04	3.8e-02	4465	166	2.166432	49	25	65	145	113	125	103	121.5	145
GSE21063_WT_VS_NFATC1_KO_8H_ANTI_IGM_STIM_BCELL_UP	0	2.11e-04	4.8e-02	4152	185	2.1456585	46	24	60	155	132	73	128	122	146
GSE36476_CTRL_VS_TSST_ACT_40H_MEMORY_CD4_TCELL_OLD_DN	0	4.93e-05	8.0e-03	4396	198	2.2678623	45	25	59	109	136	115	130	122.5	147
PUJANA_BRCA2_PCC_NETWORK	0	3.27e-05	5.0e-03	4592	414	2.2949176	46	26	61	103	127	139	123	123	148
GO_DNA_REPLICATION	0	5.60e-05	1.0e-02	4397	195	2.2430425	45	25	60	120	137	119	127	125.75	149
GOBERT_OLIGODENDROCYTE_DIFFERENTIATION_UP	0	5.30e-05	9.0e-03	4465	528	2.2560842	44	25	57	114	145	117	139	128.75	150
BASAKI_YBX1_TARGETS_UP	0	1.06e-04	2.1e-02	4632	274	2.2005756	46	26	62	133	130	142	117	130.5	151
PUJANA_XPRSS_INT_NETWORK	0	1.15e-04	2.3e-02	4486	162	2.1996021	46	26	62	134	131	143	118	131.5	152
GSE33292_WT_VS_TCF1_KO_DN3_THYMOCYTE_DN	0	1.19e-04	2.4e-02	4405	196	2.1971636	45	25	59	135	141	122	132	132.5	153
DODD_NASOPHARYNGEAL_CARCINOMA_DN	0	6.44e-05	1.2e-02	4474	1264	2.2276702	39	25	49	125	153	120	153	137.75	154
MARSON_BOUND_BY_E2F4_UNSTIMULATED	0	1.59e-04	3.4e-02	4396	644	2.1738682	41	25	52	143	152	123	151	142.25	155
WONG_EMBRYONIC_STEM_CELL_CORE	0	1.23e-04	2.5e-02	4546	330	2.187997	41	26	54	136	151	144	147	144.5	156

## Sheet: 6_Head_and_neck_cancer
	Nominal P	False discovery rate Q	Family wise-error P	Gene rank at NES	Signature size	NES value	Tag value	List value	Signal value	NES rank	Tag rank	List rank	Signal rank	Mean ranks	Mean ranks order
BREAST_ELLSWORTH09_27GENES	0	0	0	1517	27	2.8949668	78	9	86	10	2	5	9	6.5	1
ANASTASSIOU_CANCER_MESENCHYMAL_TRANSITION_SIGNATURE	0	0	0	1958	63	3.3733244	79	12	90	2	1	22	5	7.5	2
HEADANDNECK_CROMER04_64GENES	0	0	0	2257	58	3.0180728	72	14	84	4	6	41	10	15.25	3
CROMER_TUMORIGENESIS_UP	0	0	0	2257	59	3.0140288	71	14	82	5	9	42	13	17.25	4
STEMCELL_HUANG08_60GENES_MSCS	0	0	0	2198	60	2.9005396	63	13	73	9	16	29	23	19.25	5
GNF2_PTX3	0	0	0	2604	36	2.8642619	78	16	92	11	3	66	3	20.75	6
BONEMARROW_JEONG04_47GENES	0	0	0	1517	44	2.9189532	59	9	65	7	26	4	47	21	7
ROZANOV_MMP14_TARGETS_SUBSET	0	0	0	2652	33	2.6751997	76	16	90	27	4	68	6	26.25	8
HALLMARK_EPITHELIAL_MESENCHYMAL_TRANSITION	0	0	0	2395	198	3.4148858	60	15	70	1	22	54	30	26.75	9
PID_INTEGRIN1_PATHWAY	0	0	0	2660	65	2.8144746	65	16	77	14	11	67	16	27	10
STEMCELL_SKOTTMAN06_82GENES	0	0	0	1844	64	2.7332175	58	11	65	21	27	12	48	27	11
GO_COLLAGEN_FIBRIL_ORGANIZATION	0	0	0	2149	36	2.6905005	58	13	67	24	28	31	37	30	12
PROSTATE_VERONA07_41GENES	0	0	0	2395	35	2.539425	66	15	77	45	10	56	17	32	13
LUNG_OH10_38GENES	0	0	0	1535	37	2.7469923	54	9	59	18	45	6	65	33.5	14
GO_MULTICELLULAR_ORGANISMAL_MACROMOLECULE_METABOLIC_PROCESS	0	0	0	2562	77	2.9205463	57	16	67	6	31	65	36	34.5	15
BREAST_FENG07_58GENESDOWNREGULATED	0	0	0	2454	54	2.5261722	61	15	72	47	19	57	26	37.25	16
MODULE_47	0	0	0	2949	220	3.240825	56	18	68	3	33	94	32	40.5	17
STEMCELL_NG08_33GENES	0	0	0	2456	31	2.4891944	61	15	72	57	20	59	27	40.75	18
OVARIAN_BIGNOTTI07_126GENES_METSVPRIMARY_UP	0	0	0	1896	86	2.6689227	52	12	59	28	52	24	66	42.5	19
TURASHVILI_BREAST_LOBULAR_CARCINOMA_VS_DUCTAL_NORMAL_UP	0	0	0	1524	68	2.7075374	50	9	55	22	65	7	78	43	20
REACTOME_COLLAGEN_FORMATION	0	0	0	2633	56	2.6527483	55	16	66	31	40	70	40	45.25	21
GU_PDEF_TARGETS_UP	0	0	0	2957	71	2.7693176	56	18	68	17	34	97	34	45.5	22
BREAST_TAUBE10_91GENES_EMTSIGNATURE_UP	0	0	0	1778	83	2.781001	48	11	54	15	74	11	84	46	23
KEGG_ECM_RECEPTOR_INTERACTION	0	0	0	2056	80	2.7368007	50	13	57	20	64	30	72	46.5	24
PID_INTEGRIN3_PATHWAY	0	0	0	2541	43	2.5052614	56	15	66	52	35	58	41	46.5	25
PID_SYNDECAN_1_PATHWAY	0	0	0	2831	45	2.5671082	58	17	70	43	29	87	31	47.5	26
STEMCELL_TONDREAU08_52GENES	0	0	0	1846	42	2.5042624	52	11	59	53	53	16	68	47.5	27
NABA_COLLAGENS	0	0	0	1817	42	2.6154826	50	11	56	38	66	14	74	48	28
BREAST_AMATSCHEK04_39GENES	0	0	0	934	38	2.7433338	47	6	50	19	79	2	97	49.25	29
GO_NEGATIVE_REGULATION_OF_EMBRYONIC_DEVELOPMENT	0	1.42e-05	1.0e-03	2377	25	2.4577398	56	14	65	64	36	46	51	49.25	30
WINTER_HYPOXIA_UP	0	0	0	4205	80	2.6930768	61	26	82	23	18	143	14	49.5	31
BERTUCCI_MEDULLARY_VS_DUCTAL_BREAST_CANCER_DN	0	0	0	3299	150	2.9116976	55	20	68	8	39	124	33	51	32
CLASPER_LYMPHATIC_VESSELS_DURING_METASTASIS_DN	0	6.56e-05	7.0e-03	2660	36	2.2962186	64	16	76	97	14	79	21	52.75	33
BREAST_WINTER07_126GENES	0	0	0	4205	82	2.6520917	60	26	80	32	23	144	15	53.5	34
BONEMARROW_CROONQUIST03_50GENES_STROMAIL6	0	0	0	1817	41	2.5255148	49	11	55	48	71	15	80	53.5	35
BREAST_DESMEDT08_68GENES_PLAU_MODULE	0	0	0	1896	64	2.6790123	47	12	53	26	80	23	87	54	36
WIEDERSCHAIN_TARGETS_OF_BMI1_AND_PCGF2	0	0	0	3096	57	2.496498	60	19	73	54	24	116	24	54.5	37
REACTOME_EXTRACELLULAR_MATRIX_ORGANIZATION	0	0	0	2633	83	2.662454	51	16	60	30	59	69	61	54.75	38
PROSTATE_STANBROUGH06_89GENES	0	0	0	2454	73	2.598678	51	15	59	41	60	55	67	55.75	39
FARDIN_HYPOXIA_11	0	6.50e-05	7.0e-03	3150	31	2.2924428	74	19	92	98	5	119	4	56.5	40
CHR11P11	0	1.44e-05	1.0e-03	2652	44	2.4587781	55	16	65	63	41	73	50	56.75	41
NABA_BASEMENT_MEMBRANES	0	1.21e-05	1.0e-03	2056	40	2.3781066	52	13	60	75	55	37	63	57.5	42
ROY_WOUND_BLOOD_VESSEL_UP	0	1.23e-05	1.0e-03	2910	48	2.3882513	58	18	71	74	30	99	28	57.75	43
MESENCHYMALSTEMCELLS_BOEUF08_51GENES	0	0	0	2149	47	2.5110857	49	13	56	50	72	34	76	58	44
SWEET_KRAS_TARGETS_UP	0	0	0	2279	80	2.5309894	49	14	56	46	70	44	75	58.75	45
VECCHI_GASTRIC_CANCER_ADVANCED_VS_EARLY_UP	0	0	0	2949	166	2.844716	49	18	60	12	69	95	60	59	46
HALLMARK_ANGIOGENESIS	0	1.26e-05	1.0e-03	3986	36	2.3956332	64	24	84	72	13	141	11	59.25	47
GO_MULTICELLULAR_ORGANISM_METABOLIC_PROCESS	0	0	0	2072	91	2.6303613	46	13	53	36	83	32	88	59.75	48
MODULE_210	0	7.29e-05	8.0e-03	2373	27	2.2830663	56	14	65	100	37	51	52	60	49
GNF2_MMP1	0	5.80e-05	6.0e-03	3783	32	2.307264	72	23	93	94	8	139	2	60.75	50
SARCOMA_MISSIAGLIA10_212GENES	0	0	0	4335	141	2.5152483	57	26	76	49	32	145	20	61.5	51
CUI_TCF21_TARGETS_UP	0	1.14e-05	1.0e-03	4301	37	2.3679116	65	26	88	80	12	147	7	61.5	52
RICKMAN_HEAD_AND_NECK_CANCER_F	0	3.95e-05	4.0e-03	5076	53	2.3216326	72	31	103	92	7	153	1	63.25	53
LYMPHOMA_PICCALUGA07_64GENES	0	1.38e-05	1.0e-03	2307	57	2.4481008	49	14	57	66	73	47	73	64.75	54
LIEN_BREAST_CARCINOMA_METAPLASTIC	0	6.63e-05	7.0e-03	3230	34	2.3003225	62	20	77	96	17	128	18	64.75	55
VERRECCHIA_DELAYED_RESPONSE_TO_TGFB1	0	3.03e-05	3.0e-03	2797	38	2.3252406	55	17	66	90	43	89	43	66.25	56
BRAIN_LI09_54GENES	0	1.15e-05	1.0e-03	3024	46	2.3687472	54	18	66	79	46	100	42	66.75	57
YAO_TEMPORAL_RESPONSE_TO_PROGESTERONE_CLUSTER_16	0	0	0	1985	75	2.6011138	43	12	48	39	98	25	106	67	58
JECHLINGER_EPITHELIAL_TO_MESENCHYMAL_TRANSITION_UP	0	0	0	2118	70	2.4822402	46	13	52	58	85	35	91	67.25	59
CROONQUIST_STROMAL_STIMULATION_UP	0	1.47e-05	1.0e-03	1817	55	2.4592667	44	11	49	62	94	17	99	68	60
ZHU_CMV_24_HR_DN	0	0	0	1778	85	2.63374	41	11	46	35	108	13	117	68.25	61
ELVIDGE_HIF1A_AND_HIF2A_TARGETS_DN	0	0	0	3150	101	2.4919522	52	19	65	56	54	117	49	69	62
STOMACH_ZHAO09_324GENES	0	0	0	2968	302	2.8353581	45	18	54	13	87	96	83	69.75	63
ELVIDGE_HIF1A_TARGETS_DN	0	1.36e-05	1.0e-03	3330	88	2.4479573	53	20	67	67	48	127	38	70	64
TURASHVILI_BREAST_LOBULAR_CARCINOMA_VS_LOBULAR_NORMAL_DN	0	0	0	1097	70	2.6165817	40	7	43	37	112	3	129	70.25	65
REACTOME_MUSCLE_CONTRACTION	0	7.45e-05	9.0e-03	4333	45	2.2544231	64	26	87	110	15	148	8	70.25	66
GO_EXTRACELLULAR_MATRIX_COMPONENT	0	0	0	2149	121	2.600334	42	13	48	40	102	33	107	70.5	67
LINDVALL_IMMORTALIZED_BY_TERT_DN	0	1.12e-05	1.0e-03	2960	78	2.3662214	53	18	64	81	49	101	55	71.5	68
VIRAL_SCOTT04_135GENES	0	0	0	2848	130	2.5828097	46	17	55	42	84	86	79	72.75	69
RICKMAN_TUMOR_DIFFERENTIATED_WELL_VS_MODERATELY_DN	0	1.17e-05	1.0e-03	4256	104	2.375291	55	26	73	78	42	146	25	72.75	70
ELVIDGE_HYPOXIA_BY_DMOG_UP	0	0	0	3330	127	2.4704533	51	20	64	60	61	125	54	75	71
GO_ENDOCARDIAL_CUSHION_DEVELOPMENT	0	7.66e-05	9.0e-03	1973	32	2.2565265	47	12	53	107	82	26	90	76.25	72
LIAO_HAVE_SOX4_BINDING_SITES	0	1.72e-04	2.4e-02	3611	40	2.2026663	60	22	77	127	25	138	19	77.25	73
SCHUETZ_BREAST_CANCER_DUCTAL_INVASIVE_UP	0	0	0	2319	338	2.494596	42	14	48	55	103	45	108	77.75	74
MIYAGAWA_TARGETS_OF_EWSR1_ETS_FUSIONS_DN	0	1.34e-05	1.0e-03	4080	209	2.4441893	51	25	67	68	62	142	39	77.75	75
HEADANDNECK_ROEPMAN06_429GENES	0	0	0	2719	320	2.7793374	41	17	48	16	107	84	105	78	76
GO_EPITHELIAL_TO_MESENCHYMAL_TRANSITION	0	2.07e-05	2.0e-03	2354	56	2.3427167	45	14	52	88	88	48	92	79	77
BRUECKNER_TARGETS_OF_MIRLET7A3_DN	0	7.74e-05	9.0e-03	4423	72	2.2626216	56	27	76	106	38	151	22	79.25	78
VANHARANTA_UTERINE_FIBROID_UP	0	1.18e-04	1.5e-02	1847	44	2.2375164	45	11	51	116	91	19	95	80.25	79
BREAST_BUFFA10_51GENES_HYPOXIA	0	8.12e-05	9.0e-03	3603	45	2.2738097	53	22	68	101	50	136	35	80.5	80
MODULE_234	0	5.74e-05	6.0e-03	2352	53	2.3051338	45	14	53	95	89	50	89	80.75	81
STEMCELL_SUN05_31GENES	0	2.37e-04	3.5e-02	4408	28	2.1696432	61	27	83	138	21	152	12	80.75	82
ELVIDGE_HYPOXIA_UP	0	1.49e-05	1.0e-03	3330	165	2.461297	48	20	60	61	75	126	62	81	83
GO_EXTRACELLULAR_STRUCTURE_ORGANIZATION	0	0	0	2957	291	2.6496913	42	18	51	33	101	98	93	81.25	84
UTERINE_VANHARANTA05_54GENES	0	1.24e-04	1.6e-02	1847	44	2.2348747	45	11	51	117	92	20	96	81.25	85
GO_EXTRACELLULAR_MATRIX_STRUCTURAL_CONSTITUENT	0	1.28e-05	1.0e-03	2161	76	2.4120464	41	13	47	71	109	36	113	82.25	86
LEUKEMIA_LENZ08_385GENES	0	0	0	1631	340	2.6653895	34	10	37	29	144	9	150	83	87
GO_BASEMENT_MEMBRANE	0	1.20e-05	1.0e-03	2056	89	2.3780787	42	13	47	76	104	38	114	83	88
STEMCELL_SEO07_61GENES	0	1.23e-04	1.6e-02	1464	39	2.2304983	44	9	48	118	95	8	112	83.25	89
NABA_CORE_MATRISOME	0	0	0	2244	257	2.6831467	36	14	41	25	131	43	137	84	90
OVARIAN_MENDIOLA08_34GENES_SURVIVAL	0	1.28e-04	1.7e-02	2741	32	2.224685	50	17	60	121	68	90	64	85.75	91
LUNG_SINGH04_53GENES	0	7.81e-05	9.0e-03	2094	47	2.2646992	43	13	49	105	99	39	103	86.5	92
NAKAMURA_ADIPOGENESIS_EARLY_DN	0	1.29e-04	1.7e-02	3442	38	2.2259898	53	21	66	120	51	133	44	87	93
SASAI_RESISTANCE_TO_NEOPLASTIC_TRANSFROMATION	0	2.83e-04	4.5e-02	2099	50	2.1530588	48	13	55	148	78	40	82	87	94
LIM_MAMMARY_STEM_CELL_UP	0	0	0	2748	456	2.6409836	39	17	46	34	117	85	116	88	95
LU_TUMOR_VASCULATURE_UP	0	3.06e-05	3.0e-03	861	29	2.3279495	38	5	40	89	124	1	142	89	96
BEGUM_TARGETS_OF_PAX3_FOXO1_FUSION_DN	0	7.96e-05	9.0e-03	2990	44	2.27075	48	18	58	103	76	106	71	89	97
BMI1_DN.V1_UP	0	1.25e-05	1.0e-03	2708	145	2.3899148	41	16	49	73	110	76	100	89.75	98
GO_VENTRICULAR_SEPTUM_MORPHOGENESIS	0	2.97e-04	4.9e-02	3021	28	2.1483681	54	18	66	153	47	115	46	90.25	99
MODULE_387	0	2.89e-04	4.7e-02	3704	49	2.1512358	55	23	71	151	44	140	29	91	100
STEMCELL_SONG06_74GENES	0	2.08e-04	2.9e-02	3490	56	2.1887653	52	21	66	131	56	134	45	91.5	101
GO_REPLACEMENT_OSSIFICATION	0	2.53e-04	3.8e-02	2952	25	2.1637504	52	18	63	140	57	111	58	91.5	102
WOO_LIVER_CANCER_RECURRENCE_UP	0	2.16e-05	2.0e-03	3388	103	2.3577678	47	21	58	84	81	132	70	91.75	103
MODULE_122	0	2.11e-05	2.0e-03	2660	139	2.351724	42	16	50	86	105	78	98	91.75	104
HARRIS_HYPOXIA	0	1.04e-04	1.3e-02	3603	76	2.2436538	50	22	64	114	67	137	56	93.5	105
GO_ENDOCHONDRAL_OSSIFICATION	0	2.59e-04	4.0e-02	2952	25	2.16097	52	18	63	144	58	113	59	93.5	106
STEMCELL_COLLER06_136GENES	0	1.22e-04	1.6e-02	2354	87	2.2280393	43	14	49	119	100	53	104	94	107
LIVER_NAKAGAWA04_91GENES	0	1.27e-04	1.7e-02	2604	66	2.224139	45	16	54	122	93	80	85	95	108
GSE1460_CD4_THYMOCYTE_VS_THYMIC_STROMAL_CELL_DN	0	1.40e-05	1.0e-03	2603	181	2.455492	38	16	45	65	122	74	123	96	109
NAKAMURA_ADIPOGENESIS_LATE_DN	0	2.43e-04	3.5e-02	3442	37	2.171798	51	21	65	135	63	135	53	96.5	110
GO_PROTEINACEOUS_EXTRACELLULAR_MATRIX	0	0	0	2563	337	2.5082626	36	16	42	51	132	72	132	96.75	111
DAVICIONI_MOLECULAR_ARMS_VS_ERMS_DN	0	1.18e-05	1.0e-03	2741	170	2.3756547	40	17	48	77	113	88	110	97	112
GO_EXTRACELLULAR_MATRIX	0	0	0	2563	403	2.5458188	35	16	41	44	137	71	138	97.5	113
MANALO_HYPOXIA_UP	0	1.32e-05	1.0e-03	2708	199	2.427217	38	16	45	69	123	75	124	97.75	114
GO_COLLAGEN_BINDING	0	1.19e-04	1.5e-02	2957	62	2.2384632	45	18	55	115	90	108	81	98.5	115
GO_REGULATION_OF_BMP_SIGNALING_PATHWAY	0	8.20e-05	1.0e-02	2240	70	2.2525232	40	14	46	111	116	52	119	99.5	116
GSE1460_INTRATHYMIC_T_PROGENITOR_VS_THYMIC_STROMAL_CELL_DN	0	2.09e-05	2.0e-03	2898	182	2.3434632	41	18	49	87	111	103	101	100.5	117
CHARAFE_BREAST_CANCER_LUMINAL_VS_MESENCHYMAL_DN	0	0	0	2389	434	2.4804256	35	15	39	59	138	60	147	101	118
BREAST_WANG05_410GENES_UP_BT-BAF57CELLS	0	2.22e-05	2.0e-03	2928	256	2.3625722	40	18	48	82	114	102	111	102.25	119
PASINI_SUZ12_TARGETS_DN	0	1.30e-05	1.0e-03	3141	307	2.4193466	39	19	48	70	118	118	109	103.75	120
GO_EXTRACELLULAR_MATRIX_DISASSEMBLY	0	2.52e-04	3.8e-02	2952	71	2.163485	46	18	56	141	86	112	77	104	121
BOQUEST_STEM_CELL_UP	0	2.19e-05	2.0e-03	2633	252	2.3579764	37	16	43	83	128	77	130	104.5	122
CHR11Q13	0	6.43e-05	7.0e-03	3028	224	2.291449	40	18	49	99	115	104	102	105	123
HALLMARK_MYOGENESIS	0	2.42e-04	3.6e-02	4347	200	2.166857	48	26	64	139	77	150	57	105.75	124
ONDER_CDH1_TARGETS_2_UP	0	2.14e-05	2.0e-03	2439	246	2.3552682	35	15	40	85	139	61	141	106.5	125
ZHU_CMV_ALL_DN	0	3.99e-05	4.0e-03	2496	120	2.3226483	35	15	41	91	140	62	139	108	126
GO_POSITIVE_REGULATION_OF_TRANSMEMBRANE_RECEPTOR_PROTEIN_SERINE_THREONINE_KINASE_SIGNALING_PATHWAY	0	7.52e-05	9.0e-03	1740	94	2.255358	31	11	34	109	153	18	153	108.25	127
MARCHINI_TRABECTEDIN_RESISTANCE_DN	0	2.10e-04	2.9e-02	3060	48	2.1913197	44	19	54	130	96	121	86	108.25	128
TSAI_RESPONSE_TO_RADIATION_THERAPY	2.09e-03	2.79e-04	4.5e-02	1819	32	2.1526883	38	11	42	150	127	21	135	108.25	129
GO_CHONDROCYTE_DIFFERENTIATION	0	1.78e-04	2.5e-02	1992	59	2.1951292	36	12	40	128	135	27	144	108.5	130
NABA_ECM_GLYCOPROTEINS	0	5.86e-05	6.0e-03	2244	181	2.3136451	33	14	38	93	150	49	149	110.25	131
HALLMARK_HYPOXIA	0	8.13e-05	1.0e-02	3268	195	2.248146	42	20	51	112	106	129	94	110.25	132
MODULE_433	0	2.39e-04	3.4e-02	1691	57	2.1740973	33	10	37	133	151	10	152	111.5	133
WANG_SMARCE1_TARGETS_UP	0	8.04e-05	9.0e-03	2918	261	2.2735906	38	18	46	102	125	105	118	112.5	134
LIVER_LIAO08_600GENES	0	2.41e-04	3.5e-02	4351	515	2.1717646	44	26	59	136	97	149	69	112.75	135
PROSTATE_CHAMBERS09_47GENES	0	2.07e-04	2.9e-02	1895	32	2.1847672	34	12	39	132	146	28	148	113.5	136
OVARIAN_SPENTZOS04_115GENES	0	2.61e-04	4.0e-02	2633	93	2.1619601	39	16	46	143	120	82	121	116.5	137
GO_CARTILAGE_DEVELOPMENT	0	1.32e-04	1.8e-02	2910	145	2.2193863	39	18	47	124	119	109	115	116.75	138
GO_REGULATION_OF_TRANSMEMBRANE_RECEPTOR_PROTEIN_SERINE_THREONINE_KINASE_SIGNALING_PATHWAY	0	7.88e-05	9.0e-03	2957	191	2.2667422	36	18	44	104	133	107	127	117.75	139
GO_MESENCHYMAL_CELL_DIFFERENTIATION	0	1.33e-04	1.8e-02	2722	133	2.2195396	37	17	44	123	129	91	128	117.75	140
MEL18_DN.V1_UP	0	2.78e-04	4.4e-02	2659	138	2.1541932	39	16	46	147	121	83	122	118.25	141
REN_ALVEOLAR_RHABDOMYOSARCOMA_DN	0	7.59e-05	9.0e-03	2497	398	2.2556715	32	15	37	108	152	63	151	118.5	142
GO_HEART_MORPHOGENESIS	0	1.05e-04	1.3e-02	3088	206	2.2438855	38	19	46	113	126	120	120	119.75	143
WINTER_HYPOXIA_METAGENE	0	1.52e-04	2.1e-02	2644	225	2.2071075	34	16	40	126	145	81	143	123.75	144
GO_CONNECTIVE_TISSUE_DEVELOPMENT	0	1.31e-04	1.8e-02	2931	191	2.2164094	36	18	43	125	134	110	131	125	145
LUNG_NOT_CANCER_HARVEY06_118GENES	0	2.64e-04	4.1e-02	2519	77	2.1602027	34	15	40	145	148	64	146	125.75	146
MODULE_1	0	2.39e-04	3.5e-02	2859	356	2.1712365	35	17	41	137	141	93	140	127.75	147
LIAO_METASTASIS	0	1.90e-04	2.6e-02	3284	487	2.192301	37	20	45	129	130	130	125	128.5	148
GO_MESENCHYME_DEVELOPMENT	0	2.38e-04	3.4e-02	2722	181	2.174069	34	17	40	134	147	92	145	129.5	149
INTESTINE_VECCHI07_369GENES	0	2.56e-04	3.9e-02	3127	257	2.1626294	35	19	42	142	142	122	133	134.75	150
KIM_WT1_TARGETS_12HR_UP	0	2.62e-04	4.1e-02	3208	154	2.159189	36	20	45	146	136	131	126	134.75	151
GO_REGULATION_OF_CELLULAR_RESPONSE_TO_GROWTH_FACTOR_STIMULUS	0	2.81e-04	4.5e-02	2957	213	2.1530392	35	18	42	149	143	114	134	135	152
INTESTINE_VECCHI07_415GENES	0	2.93e-04	4.8e-02	3127	292	2.148986	34	19	42	152	149	123	136	140	153

## Sheet: 7_Head_and_neck_cancer_Hypophar
	Nominal P	False discovery rate Q	Family wise-error P	Gene rank at NES	Signature size	NES value	Tag value	List value	Signal value	NES rank	Tag rank	List rank	Signal rank	Mean ranks	Mean ranks order
CROMER_METASTASIS_UP	0	0	0	1486	71	2.9184196	68	18	82	1	1	5	5	3	1
WIELAND_UP_BY_HBV_INFECTION	0	0	0	1930	79	2.3920217	58	23	75	3	6	9	7	6.25	2
GNF2_ESPL1	0	2.65e-04	1.0e-03	1022	29	2.352079	52	12	59	4	9	2	14	7.25	3
MODULE_292	0	1.87e-03	1.4e-02	2566	92	2.247847	64	31	92	8	3	15	3	7.25	4
STEMCELL_WEST07_56GENES_ADULTTUMORVSNORMAL	0	0	0	1445	35	2.4596334	51	18	62	2	11	6	11	7.5	5
MODULE_171	0	1.60e-03	1.5e-02	2601	95	2.239192	66	32	96	10	2	16	2	7.5	6
CROONQUIST_IL6_DEPRIVATION_DN	0	1.66e-03	1.4e-02	2770	90	2.2469954	64	34	96	9	4	17	1	7.75	7
CHRXP11	0	1.53e-03	1.0e-02	2348	70	2.2718132	57	28	79	7	7	14	6	8.5	8
LEE_DIFFERENTIATING_T_LYMPHOCYTE	0	4.28e-04	2.0e-03	2215	128	2.3367672	52	27	69	5	10	12	9	9	9
GO_CONDENSED_CHROMOSOME_CENTROMERIC_REGION	0	1.07e-03	6.0e-03	1499	52	2.2957768	50	18	61	6	12	7	12	9.25	10
MODULE_208	0	2.42e-03	3.4e-02	2254	82	2.203478	61	27	83	15	5	13	4	9.25	11
RICKMAN_TUMOR_DIFFERENTIATED_WELL_VS_MODERATELY_UP	0	2.14e-03	2.6e-02	2160	58	2.2162442	53	26	72	13	8	10	8	9.75	12
GNF2_RRM2	0	2.14e-03	2.2e-02	882	34	2.2221463	47	11	52	11	15	1	16	10.75	13
GNF2_CCNB2	0	2.70e-03	4.3e-02	1382	42	2.1823115	50	17	60	17	13	4	13	11.75	14
KONG_E2F3_TARGETS	0	2.14e-03	2.4e-02	1132	62	2.2190497	42	14	48	12	17	3	17	12.25	15
GSE21546_ELK1_KO_VS_SAP1A_KO_AND_ELK1_KO_DP_THYMOCYTES_UP	0	2.87e-03	4.3e-02	2147	87	2.1831348	48	26	65	16	14	11	10	12.75	16
SMIRNOV_RESPONSE_TO_IR_6HR_DN	0	2.29e-03	3.0e-02	1746	93	2.2118614	44	21	55	14	16	8	15	13.25	17

## Sheet: 8_Head_and_neck_cancer_Oesophag
	Nominal P	False discovery rate Q	Family wise-error P	Gene rank at NES	Signature size	NES value	Tag value	List value	Signal value	NES rank	Tag rank	List rank	Signal rank	Mean ranks	Mean ranks order
VIRAL_HARENBERG08_60GENES	0	0	0	1226	31	2.4271197	58	14	67	2	4	4	5	3.75	1
BROWNE_INTERFERON_RESPONSIVE_GENES	0	0	0	1276	48	2.480184	50	14	58	1	5	3	7	4	2
WANG_BARRETTS_ESOPHAGUS_AND_ESOPHAGUS_CANCER_DN	0	0	0	2074	31	2.396275	74	23	96	3	1	13	1	4.5	3
MOSERLE_IFNA_RESPONSE	0	4.36e-04	4.0e-03	1309	25	2.2608664	60	15	70	10	3	5	3	5.25	4
STEMCELL_NOVAKOVA10_89GENES_INTERFERONS/RECEPTORS	0	4.84e-04	4.0e-03	2014	34	2.2668157	62	23	79	9	2	14	2	6.75	5
GSE42724_NAIVE_BCELL_VS_PLASMABLAST_UP	0	2.18e-04	1.0e-03	2350	119	2.2979603	50	26	68	5	6	15	4	7.5	6
HALLMARK_INTERFERON_ALPHA_RESPONSE	0	1.81e-04	1.0e-03	1795	69	2.2936835	45	20	56	6	7	10	8	7.75	7
GSE42021_TREG_VS_TCONV_PLN_UP	0	2.72e-04	1.0e-03	1611	138	2.3173404	39	18	47	4	11	7	11	8.25	8
GSE18791_UNSTIM_VS_NEWCATSLE_VIRUS_DC_10H_DN	0	3.11e-04	2.0e-03	1450	115	2.2864072	39	16	46	7	12	6	13	9.5	9
GSE42021_TREG_PLN_VS_CD24LO_TREG_THYMUS_DN	0	2.27e-03	2.3e-02	1807	113	2.200196	44	20	55	11	9	11	9	10	10
GSE42021_TREG_PLN_VS_TREG_PRECURSORS_THYMUS_DN	0	5.44e-04	4.0e-03	1563	130	2.2703176	38	18	46	8	14	8	14	11	11
GSE18791_CTRL_VS_NEWCASTLE_VIRUS_DC_6H_DN	0	3.60e-03	4.2e-02	1777	116	2.160851	42	20	52	13	10	12	10	11.25	12
GSE37533_PPARG1_FOXP3_VS_FOXP3_TRANSDUCED_CD4_TCELL_PIOGLITAZONE_TREATED_UP	0	3.41e-03	4.6e-02	2311	132	2.1533525	45	26	59	15	8	16	6	11.25	13
GSE42021_CD24HI_VS_CD24INT_TREG_THYMUS_DN	0	2.08e-03	2.3e-02	1655	133	2.1997688	39	19	47	12	13	9	12	11.5	14
VIRAL_SCHLECHT07_85GENES	0	3.57e-03	4.5e-02	1138	54	2.157939	35	13	40	14	15	2	15	11.5	15
KRASNOSELSKAYA_ILF3_TARGETS_UP	0	3.33e-03	4.8e-02	709	31	2.1489525	35	8	38	16	16	1	16	12.25	16

## Sheet: 9_Head_and_neck_cancer_Oral_SCC
	Nominal P	False discovery rate Q	Family wise-error P	Gene rank at NES	Signature size	NES value	Tag value	List value	Signal value	NES rank	Tag rank	List rank	Signal rank	Mean ranks	Mean ranks order
GO_CYTOPLASMIC_TRANSLATION	0	0	0	2709	26	2.475019	69	16	83	15	10	9	17	12.75	1
REACTOME_CDK_MEDIATED_PHOSPHORYLATION_AND_REMOVAL_OF_CDC6	0	0	0	3052	42	2.5786736	64	19	79	6	19	18	25	17	2
REACTOME_AUTODEGRADATION_OF_THE_E3_UBIQUITIN_LIGASE_COP1	0	0	0	3052	43	2.5405817	63	19	77	11	22	20	27	20	3
REACTOME_VIF_MEDIATED_DEGRADATION_OF_APOBEC3G	0	0	0	3052	45	2.5674314	62	19	76	7	25	19	30	20.25	4
MODULE_28	0	2.12e-05	1.0e-03	3052	30	2.3940425	70	19	86	36	8	30	16	22.5	5
REACTOME_CROSS_PRESENTATION_OF_SOLUBLE_EXOGENOUS_ANTIGENS_ENDOSOMES	0	3.82e-05	1.0e-03	3052	41	2.4502435	63	19	78	20	23	24	26	23.25	6
GO_RIBOSOMAL_SUBUNIT	0	0	0	3539	105	2.7561953	63	22	80	1	20	50	23	23.5	7
BREAST_LARSSON07_76GENES	0	0	0	4654	41	2.654025	88	28	122	4	1	90	1	24	8
KEGG_PROTEASOME	0	3.06e-05	1.0e-03	3052	40	2.4261973	63	19	77	25	24	27	28	26	9
REACTOME_DESTABILIZATION_OF_MRNA_BY_AUF1_HNRNP_D0	0	3.47e-05	1.0e-03	3052	44	2.431022	61	19	75	22	26	26	31	26.25	10
REACTOME_SCF_BETA_TRCP_MEDIATED_DEGRADATION_OF_EMI1	0	0	0	3052	45	2.4837203	60	19	73	14	30	22	40	26.5	11
GO_LARGE_RIBOSOMAL_SUBUNIT	0	0	0	2428	63	2.7431905	57	15	67	2	42	7	59	27.5	12
REACTOME_P53_INDEPENDENT_G1_S_DNA_DAMAGE_CHECKPOINT	0	4.02e-05	1.0e-03	3052	43	2.4509058	60	19	74	19	31	23	37	27.5	13
GO_ORGANELLAR_RIBOSOME	0	0	0	4611	70	2.541686	76	28	105	10	4	93	4	27.75	14
GO_MITOCHONDRIAL_TRANSLATION	0	0	0	4647	102	2.6104324	69	28	95	5	9	91	9	28.5	15
GO_TRANSLATIONAL_TERMINATION	0	0	0	3726	90	2.5543451	63	23	81	9	21	65	20	28.75	16
GO_ORGANELLAR_LARGE_RIBOSOMAL_SUBUNIT	0	2.01e-05	1.0e-03	2428	31	2.3915493	61	15	72	38	28	8	42	29	17
REACTOME_P53_DEPENDENT_G1_DNA_DAMAGE_RESPONSE	0	0	0	3052	49	2.5114834	57	19	70	13	43	21	48	31.25	18
MORF_PPP2R4	0	2.06e-05	1.0e-03	3170	46	2.3922405	61	19	75	37	27	31	32	31.75	19
GO_RIBOSOMAL_SMALL_SUBUNIT_BIOGENESIS	0	2.94e-05	1.0e-03	4645	46	2.421183	70	28	97	26	7	95	7	33.75	20
REACTOME_REGULATION_OF_ORNITHINE_DECARBOXYLASE_ODC	0	2.63e-05	1.0e-03	3234	45	2.4082675	60	20	74	29	32	43	38	35.5	21
HALLMARK_MYC_TARGETS_V2	0	0	0	4823	56	2.5148058	68	29	96	12	12	112	8	36	22
REACTOME_APC_C_CDH1_MEDIATED_DEGRADATION_OF_CDC20_AND_OTHER_APC_C_CDH1_TARGETED_PROTEINS_IN_LATE_MITOSIS_EARLY_G1	0	2.46e-05	1.0e-03	3052	57	2.4045596	58	19	71	31	40	28	45	36	23
GO_RIBOSOMAL_LARGE_SUBUNIT_BIOGENESIS	0	1.74e-05	1.0e-03	4604	36	2.364737	78	28	108	44	2	99	2	36.75	24
GO_TRANSLATIONAL_ELONGATION	0	2.55e-05	1.0e-03	4678	105	2.4060276	67	28	93	30	13	96	11	37.5	25
GO_RIBOSOME	0	0	0	3539	164	2.6602063	55	22	69	3	46	51	52	38	26
MODULE_91	0	4.80e-05	4.0e-03	2650	34	2.2816095	59	16	70	64	34	10	50	39.5	27
GO_RIBOSOME_BIOGENESIS	0	0	0	4645	236	2.556326	58	28	80	8	39	92	24	40.75	28
GO_MATURATION_OF_SSU_RRNA	0	1.50e-05	1.0e-03	4645	38	2.3280883	71	28	99	51	5	102	5	40.75	29
GO_CYTOSOLIC_LARGE_RIBOSOMAL_SUBUNIT	0	3.18e-05	1.0e-03	1774	30	2.4282777	53	11	60	24	56	4	81	41.25	30
GO_MATURATION_OF_SSU_RRNA_FROM_TRICISTRONIC_RRNA_TRANSCRIPT_SSU_RRNA_5_8S_RRNA_LSU_RRNA_	0	4.72e-05	4.0e-03	4645	30	2.2804523	77	28	107	65	3	106	3	44.25	31
MORF_SART1	0	1.91e-05	1.0e-03	3690	50	2.3909914	56	22	72	40	44	52	43	44.75	32
REACTOME_CDT1_ASSOCIATION_WITH_THE_CDC6_ORC_ORIGIN_COMPLEX	0	2.18e-05	1.0e-03	3052	50	2.3966632	54	19	66	35	52	29	64	45	33
GO_ANAPHASE_PROMOTING_COMPLEX_DEPENDENT_CATABOLIC_PROCESS	0	1.59e-05	1.0e-03	3542	67	2.3519263	58	22	74	48	41	53	39	45.25	34
GO_RIBOSOME_ASSEMBLY	0	1.84e-04	2.1e-02	3539	40	2.1977568	65	22	83	88	18	57	18	45.25	35
REACTOME_INFLUENZA_VIRAL_RNA_TRANSCRIPTION_AND_REPLICATION	0	7.59e-05	7.0e-03	4391	53	2.2658014	66	27	90	71	16	86	15	47	36
MORF_USP5	0	5.29e-05	4.0e-03	4597	47	2.298139	66	28	91	58	15	103	13	47.25	37
GO_RRNA_METABOLIC_PROCESS	0	4.24e-05	1.0e-03	4436	189	2.4588091	54	27	74	18	51	85	36	47.5	38
REACTOME_SCFSKP2_MEDIATED_DEGRADATION_OF_P27_P21	0	1.82e-05	1.0e-03	3052	48	2.3684418	54	19	66	42	53	32	65	48	39
LI_DCP2_BOUND_MRNA	0	2.39e-05	1.0e-03	3769	82	2.4019506	55	23	71	32	47	68	46	48.25	40
GO_PRERIBOSOME	0	5.12e-05	4.0e-03	4645	52	2.2896655	65	28	91	60	17	104	14	48.75	41
GCM_TPT1	0	1.82e-04	2.1e-02	4391	36	2.1947978	69	27	95	89	11	87	10	49.25	42
SCHLOSSER_MYC_AND_SERUM_RESPONSE_SYNERGY	0	1.92e-04	2.4e-02	2939	29	2.1810927	59	18	71	96	38	16	47	49.25	43
GO_STRUCTURAL_CONSTITUENT_OF_RIBOSOME	0	1.70e-05	1.0e-03	4553	152	2.36067	59	28	81	45	33	100	21	49.75	44
GO_TRANSLATIONAL_INITIATION	0	4.78e-05	1.0e-03	2887	87	2.4600174	47	18	57	16	83	13	89	50.25	45
MORF_GPX4	0	7.48e-05	7.0e-03	4594	51	2.2643828	67	28	92	72	14	107	12	51.25	46
REACTOME_APC_C_CDC20_MEDIATED_DEGRADATION_OF_MITOTIC_PROTEINS	0	1.56e-05	1.0e-03	3052	58	2.3483999	53	19	65	49	58	34	68	52.25	47
REACTOME_AUTODEGRADATION_OF_CDH1_BY_CDH1_APC_C	0	1.28e-04	1.4e-02	3542	49	2.2163682	59	22	75	84	36	56	34	52.5	48
GO_RRNA_BINDING	0	2.68e-04	3.9e-02	4499	42	2.1487286	71	27	98	112	6	89	6	53.25	49
REACTOME_ASSEMBLY_OF_THE_PRE_REPLICATIVE_COMPLEX	0	3.64e-05	1.0e-03	3052	59	2.4456465	47	19	58	21	84	25	85	53.75	50
REACTOME_CYCLIN_E_ASSOCIATED_EVENTS_DURING_G1_S_TRANSITION_	0	1.53e-05	1.0e-03	3052	57	2.3323042	51	19	62	50	61	35	72	54.5	51
GSE45837_WT_VS_GFI1_KO_PDC_DN	0	2.83e-05	1.0e-03	4298	180	2.4178298	51	26	68	27	59	79	55	55	52
GO_PROTEASOME_COMPLEX	0	1.86e-05	1.0e-03	2814	69	2.3822975	48	17	57	41	77	11	91	55	53
GO_CELLULAR_PROTEIN_COMPLEX_DISASSEMBLY	0	5.20e-05	4.0e-03	3726	117	2.294958	55	23	70	59	48	71	49	56.75	54
MORF_FBL	0	6.69e-05	6.0e-03	4240	117	2.269566	56	26	75	69	45	81	33	57	55
GO_NCRNA_PROCESSING	0	2.25e-05	1.0e-03	4669	306	2.39703	53	28	72	34	57	97	41	57.25	56
REACTOME_REGULATION_OF_MITOTIC_CELL_CYCLE	0	1.47e-05	1.0e-03	3052	70	2.3228235	50	19	61	52	65	36	76	57.25	57
GSE9006_TYPE_1_VS_TYPE_2_DIABETES_PBMC_AT_DX_UP	0	1.96e-05	1.0e-03	4112	185	2.3910506	51	25	68	39	60	77	56	58	58
GNF2_ST13	0	2.45e-04	3.5e-02	3537	38	2.1511652	61	22	77	110	29	64	29	58	59
REACTOME_ER_PHAGOSOME_PATHWAY	0	5.48e-05	4.0e-03	3052	54	2.3023434	50	19	61	56	66	37	78	59.25	60
MORF_NME2	0	1.20e-04	1.2e-02	4597	108	2.2416682	59	28	82	77	35	108	19	59.75	61
REACTOME_SRP_DEPENDENT_COTRANSLATIONAL_PROTEIN_TARGETING_TO_MEMBRANE	0	2.01e-04	2.4e-02	4391	59	2.1853614	59	27	81	92	37	88	22	59.75	62
KEGG_RIBOSOME	0	4.65e-05	4.0e-03	1648	39	2.2795496	49	10	54	66	72	2	101	60.25	63
REACTOME_3_UTR_MEDIATED_TRANSLATIONAL_REGULATION	0	1.01e-04	1.0e-02	2887	51	2.2478583	49	18	59	76	73	14	82	61.25	64
REACTOME_REGULATION_OF_APOPTOSIS	0	1.63e-04	1.8e-02	3052	52	2.2045324	54	19	66	85	54	40	66	61.25	65
MORF_RAN	0	2.73e-05	1.0e-03	3779	222	2.4102688	47	23	61	28	85	67	75	63.75	66
LYMPHATICENDOTHELIALCELLS_NORRMEN09_56GENES	0	1.79e-04	2.0e-02	4018	53	2.2021754	55	24	72	86	49	76	44	63.75	67
MORF_NPM1	0	5.58e-05	4.0e-03	3537	101	2.302791	49	22	61	55	71	54	77	64.25	68
GO_NCRNA_METABOLIC_PROCESS	0	1.78e-05	1.0e-03	4669	443	2.367808	50	28	68	43	64	98	57	65.5	69
REACTOME_ORC1_REMOVAL_FROM_CHROMATIN	0	1.63e-05	1.0e-03	3052	61	2.3536808	46	19	56	47	89	33	93	65.5	70
LEUKEMIA_WILSON06_50GENES_DIFFERENTIALCLUSTERD	0	2.15e-04	2.9e-02	3562	40	2.1640635	55	22	70	104	50	61	51	66.5	71
CAIRO_HEPATOBLASTOMA_CLASSES_UP	0	4.49e-05	1.0e-03	4645	553	2.4595137	46	28	62	17	88	94	71	67.5	72
GO_AMIDE_BIOSYNTHETIC_PROCESS	0	3.32e-05	1.0e-03	3779	402	2.4298458	45	23	57	23	93	66	90	68	73
LYMPHATICENDOTHELIALCELLS_NORRMEN09_107GENES	0	1.04e-04	1.0e-02	4018	86	2.2534282	51	24	67	74	63	75	61	68.25	74
GSE10239_KLRG1INT_VS_KLRG1HIGH_EFF_CD8_TCELL_UP	0	1.66e-05	1.0e-03	4652	176	2.3552308	49	28	68	46	70	101	58	68.75	75
NIKOLSKY_BREAST_CANCER_8Q23_Q24_AMPLICON	0	5.64e-05	5.0e-03	4258	136	2.2747893	50	26	67	68	67	80	60	68.75	76
MORF_AP2M1	0	2.84e-05	2.0e-03	3518	192	2.3121042	46	21	58	54	90	46	87	69.25	77
MORF_ANP32B	0	5.39e-05	4.0e-03	3827	161	2.2987475	48	23	62	57	78	70	73	69.5	78
CHR17P11	0	3.00e-04	4.4e-02	2978	54	2.143417	50	18	61	113	69	17	80	69.75	79
GO_CYTOSOLIC_RIBOSOME	0	6.59e-05	6.0e-03	1774	56	2.269182	45	11	50	70	96	5	109	70	80
GO_RIBONUCLEOPROTEIN_COMPLEX_BIOGENESIS	0	4.87e-05	4.0e-03	4611	349	2.283886	51	28	69	63	62	105	53	70.75	81
WONG_EMBRYONIC_STEM_CELL_CORE	0	2.32e-05	1.0e-03	3806	313	2.3999612	44	23	56	33	97	69	92	72.75	82
REACTOME_TRANSLATION	0	1.17e-04	1.2e-02	2950	88	2.2370179	44	18	54	79	98	15	102	73.5	83
GO_ANTIGEN_PROCESSING_AND_PRESENTATION_OF_EXOGENOUS_PEPTIDE_ANTIGEN_VIA_MHC_CLASS_I	0	1.97e-04	2.3e-02	3052	58	2.19206	48	19	59	90	80	41	84	73.75	84
MORF_PPP1CA	0	5.03e-05	4.0e-03	3378	151	2.287269	45	21	56	61	95	47	94	74.25	85
GO_TRANSCRIPTION_ELONGATION_FROM_RNA_POLYMERASE_II_PROMOTER	0	1.35e-04	1.4e-02	3480	75	2.226287	47	21	59	80	86	48	83	74.25	86
REACTOME_PEPTIDE_CHAIN_ELONGATION	0	2.06e-04	2.6e-02	1715	37	2.1780384	46	10	51	97	91	3	108	74.75	87
BREAST_HARVELL_194GENES	0	9.50e-05	9.0e-03	4056	171	2.2570524	48	25	63	73	79	78	70	75	88
GSE16450_IMMATURE_VS_MATURE_NEURON_CELL_LINE_DN	0	1.44e-05	1.0e-03	4005	182	2.3185434	45	24	58	53	94	74	86	76.75	89
HALLMARK_DNA_REPAIR	0	1.03e-04	1.0e-02	2806	146	2.2488427	40	17	48	75	110	12	110	76.75	90
REACTOME_M_G1_TRANSITION	0	4.58e-05	4.0e-03	3052	73	2.2794757	42	19	52	67	105	38	104	78.5	91
GO_TRNA_METABOLIC_PROCESS	0	2.97e-04	4.4e-02	4669	159	2.1426356	54	28	75	114	55	111	35	78.75	92
GNF2_EIF3S6	0	2.25e-04	3.1e-02	3537	72	2.1600087	49	22	62	106	76	62	74	79.5	93
MORF_EIF3S2	0	4.95e-05	4.0e-03	3595	221	2.2849255	42	22	53	62	104	55	103	81	94
MORF_CSNK2B	0	1.99e-04	2.4e-02	4598	251	2.1843112	50	28	69	93	68	110	54	81.25	95
GSE21927_BALBC_VS_C57BL6_MONOCYTE_TUMOR_UP	0	1.31e-04	1.4e-02	4639	182	2.2194178	49	28	67	82	74	109	62	81.75	96
MORF_ATOX1	0	2.37e-04	3.3e-02	3209	75	2.1555004	47	20	58	107	87	45	88	81.75	97
ZHANG_RESPONSE_TO_CANTHARIDIN_DN	0	2.10e-04	2.7e-02	1299	60	2.1767824	30	8	32	99	114	1	114	82	98
TOOKER_GEMCITABINE_RESISTANCE_UP	0	2.08e-04	2.7e-02	2238	75	2.1744144	40	14	46	100	111	6	111	82	99
MORF_PSMC1	0	1.18e-04	1.2e-02	3209	169	2.2416277	42	20	52	78	106	44	105	83.25	100
CHR8Q24	0	2.12e-04	2.9e-02	4208	125	2.1634092	49	26	65	105	75	84	69	83.25	101
REACTOME_SYNTHESIS_OF_DNA	0	1.33e-04	1.4e-02	3052	85	2.219523	36	19	45	81	112	39	112	86	102
YAO_TEMPORAL_RESPONSE_TO_PROGESTERONE_CLUSTER_17	0	1.30e-04	1.4e-02	3496	168	2.219309	42	21	52	83	107	49	106	86.25	103
MORF_DAP3	0	1.94e-04	2.4e-02	3692	177	2.181362	44	22	55	95	99	59	99	88	104
MORF_G22P1	0	1.86e-04	2.1e-02	3779	150	2.2002478	43	23	56	87	102	72	95	89	105
MORF_RAD23A	0	2.17e-04	2.9e-02	4315	312	2.1642928	46	26	61	103	92	83	79	89.25	106
REACTOME_S_PHASE	0	1.94e-04	2.3e-02	3052	100	2.18927	35	19	43	91	113	42	113	89.75	107
GSE15930_NAIVE_VS_24H_IN_VITRO_STIM_IL12_CD8_TCELL_DN	0	2.19e-04	2.9e-02	4706	189	2.168608	48	29	66	102	81	113	67	90.75	108
MORF_SOD1	0	2.06e-04	2.7e-02	3692	247	2.1724346	43	22	55	101	103	60	100	91	109
MODULE_83	0	1.96e-04	2.4e-02	3635	237	2.1822915	41	22	51	94	109	58	107	92	110
GO_DNA_TEMPLATED_TRANSCRIPTION_ELONGATION	0	2.49e-04	3.5e-02	3540	90	2.1531775	44	22	56	108	100	63	97	92	111
GSE15930_NAIVE_VS_24H_IN_VITRO_STIM_CD8_TCELL_DN	0	2.47e-04	3.5e-02	4706	188	2.1514504	48	29	67	109	82	114	63	92	112
GSE13547_2H_VS_12_H_ANTI_IGM_STIM_BCELL_DN	0	2.43e-04	3.5e-02	3806	163	2.1505709	44	23	56	111	101	73	98	95.75	113
BOYAULT_LIVER_CANCER_SUBCLASS_G3_UP	0	2.12e-04	2.7e-02	4293	179	2.1773815	42	26	56	98	108	82	96	96	114

## Sheet: 10_Hematopoietic_cancer_B_ALL
	Nominal P	False discovery rate Q	Family wise-error P	Gene rank at NES	Signature size	NES value	Tag value	List value	Signal value	NES rank	Tag rank	List rank	Signal rank	Mean ranks	Mean ranks order
LEUKEMIA_YEOH02_40GENES_BCR-ABL	0	0	0	2143	36	2.5932834	61	12	70	5	3	3	6	4.25	1
LEUKEMIA_KIIVERI08_100GENES_BCR-ABLTREE	0	0	0	2624	75	2.9866514	60	15	70	2	4	8	5	4.75	2
LEUKEMIA_KIIVERI08_100GENES_BCR-ABLPARALLEL	0	0	0	1361	74	2.9904907	53	8	57	1	8	1	10	5	3
LEUKEMIA_JURIC07_85GENES	0	0	0	3024	67	2.8940356	64	18	78	3	2	13	2	5	4
LEUKEMIA_DUNNE06_38GENES	0	0	0	2815	34	2.5089788	65	16	77	6	1	10	4	5.25	5
LEUKEMIA_YEOH02_53GENES	0	1.61e-04	1.0e-03	2143	48	2.4096785	50	12	57	7	11	4	11	8.25	6
LYMPHOMA_ARMSTRONG02_100GENES_OVEREXPRESSED	0	0	0	1456	80	2.5935774	38	8	41	4	14	2	16	9	7
ROSS_LEUKEMIA_WITH_MLL_FUSIONS	0	6.86e-04	9.0e-03	5483	74	2.2326512	58	32	85	15	5	20	1	10.25	8
LEUKEMIA_CHIARETTI06_75GENES	0	1.41e-04	1.0e-03	2925	66	2.3628826	44	17	53	8	13	11	13	11.25	9
CHIARETTI_ACUTE_LYMPHOBLASTIC_LEUKEMIA_ZAP70	0	2.25e-04	2.0e-03	2925	65	2.3073897	45	17	54	10	12	12	12	11.5	10
DUNNE_TARGETS_OF_AML1_MTG8_FUSION_UP	0	3.77e-04	4.0e-03	3258	47	2.2651436	51	19	63	12	10	15	9	11.5	11
ROSS_AML_WITH_MLL_FUSIONS	0	1.63e-03	2.7e-02	4874	75	2.1943688	56	28	78	19	6	19	3	11.75	12
BRAIN_WONG05_78GENES	0	2.50e-04	2.0e-03	2587	64	2.3260798	36	15	42	9	16	9	15	12.25	13
LEUKEMIA_STAM09_40GENES	0	1.53e-03	2.4e-02	3502	35	2.1983702	54	20	68	18	7	17	7	12.25	14
VALK_AML_CLUSTER_11	0	1.66e-03	2.9e-02	3711	36	2.1878498	53	22	67	20	9	18	8	13.75	15
LEUKEMIA_JURIC07_617GENES	0	2.05e-04	2.0e-03	2376	434	2.2874513	30	14	34	11	20	6	20	14.25	16
VERHAAK_GLIOBLASTOMA_MESENCHYMAL	0	4.06e-04	5.0e-03	2194	214	2.2521718	32	13	36	14	19	5	19	14.25	17
GSE11057_NAIVE_VS_EFF_MEMORY_CD4_TCELL_DN	0	6.05e-04	9.0e-03	2467	189	2.2292507	33	14	38	17	18	7	18	15	18
GSE39556_CD8A_DC_VS_NK_CELL_UP	0	4.37e-04	5.0e-03	3016	193	2.2543344	33	18	39	13	17	14	17	15.25	19
GSE39556_UNTREATED_VS_3H_POLYIC_INJ_MOUSE_CD8A_DC_DN	0	6.43e-04	9.0e-03	3350	193	2.2320178	38	19	47	16	15	16	14	15.25	20

[truncated: 30 more sheets: 11_Hematopoietic_cancer_Burkitt, 12_Hematopoietic_cancer_FL, 13_Kidney_cancer, 14_Liver_cancer, 15_Liver_cancer_Primary, 16_Lung_cancer_LCC, 17_Lung_cancer_SCC, 18_Lung_cancer_SCLC, 19_Melanoma, 20_Mesothelioma, 21_Pancreatic_cancer, 22_Sarcoma_Ewing_sarcoma, 23_Sarcoma_Osteosarcoma, 24_Bladder_cancer, 25_Brain_cancer_Astrocytoma, 26_Brain_cancer_Glioblastoma, 27_Brain_cancer_Glioma, 28_Brain_cancer_Neuroblastoma, 29_Breast_cancer, 30_Colon_cancer …]
